# Supplementary material for: High-resolution spatiotemporal analysis of single serotonergic axons in an in vitro system
Source: Front Neurosci. 2022 Oct 24;16:994735. doi: 10.3389/fnins.2022.994735 (PMC9638127; doi:10.3389/fnins.2022.994735)
Supplement: Supplementary file 5 [file Data_Sheet_1.ZIP]

Archive with 1 entries (1 files):
- Video4_MathematicaScript.nb
