# Supplementary material for: High-resolution spatiotemporal analysis of single serotonergic axons in an in vitro system
Source: Front Neurosci. 2022 Oct 24;16:994735. doi: 10.3389/fnins.2022.994735 (PMC9638127; doi:10.3389/fnins.2022.994735)
Supplement: Supplementary file 5 [file Data_Sheet_1.ZIP › Video4_MathematicaScript.nb]

(* Content-type: application/vnd.wolfram.mathematica *)

(*** Wolfram Notebook File ***)
(* http://www.wolfram.com/nb *)

(* CreatedBy='Mathematica 13.0' *)

(*CacheID: 234*)
(* Internal cache information:
NotebookFileLineBreakTest
NotebookFileLineBreakTest
NotebookDataPosition[       158,          7]
NotebookDataLength[   4363776,      80589]
NotebookOptionsPosition[   4314700,      79693]
NotebookOutlinePosition[   4361128,      80550]
CellTagsIndexPosition[   4361085,      80547]
WindowFrame->Normal*)

(* Beginning of Notebook Content *)
Notebook[{

Cell[CellGroupData[{
Cell["Geometry-Conditioned Random Walk ", "Title",
 CellChangeTimes->{{3.860434450422812*^9, 3.8604344651736164`*^9}, {
  3.8604344972595596`*^9, 
  3.860434502013364*^9}},ExpressionUUID->"3020269d-44fd-4c48-b801-\
283bf409c80e"],

Cell[TextData[{
 "Hingorani M., Viviani A.M., Sanfilippo J.E., Janusonis S. (2022) ",
 StyleBox["Frontiers in Neuroscience\n",
  FontSlant->"Italic"],
 "Code by Skirmantas Janusonis. If used or modified, please cite the article.",
 StyleBox[" ",
  FontSlant->"Italic"]
}], "Subtitle",
 CellChangeTimes->{{3.8725948406816754`*^9, 3.8725950651713943`*^9}, 
   3.872595887379913*^9, {3.872596157518002*^9, 3.872596164593172*^9}, {
   3.872596208593992*^9, 3.8725962193212585`*^9}, {3.872596271207659*^9, 
   3.8725963121450844`*^9}},ExpressionUUID->"38d8c5bb-093c-4e66-8a36-\
d93ec2c69a79"],

Cell[BoxData[
 RowBox[{
  RowBox[{"SetDirectory", "[", 
   RowBox[{"NotebookDirectory", "[", "]"}], "]"}], ";"}]], "Input",
 CellLabel->"In[1]:=",ExpressionUUID->"0836eb77-2092-492e-9374-d894e51e6dfb"],

Cell[BoxData[
 RowBox[{
  RowBox[{"(*", " ", 
   RowBox[{
    RowBox[{"SeedRandom", "[", "700", "]"}], ";"}], " ", "*)"}], "  ", 
  RowBox[{"(*", " ", 
   RowBox[{
   "a", " ", "specific", " ", "seed", " ", "can", " ", "be", " ", "used"}], 
   " ", "*)"}], "\[IndentingNewLine]", 
  RowBox[{
   RowBox[{
    RowBox[{"lineN", "=", "200"}], ";"}], "\[IndentingNewLine]", 
   RowBox[{
    RowBox[{"linePoint", "=", 
     RowBox[{"RandomReal", "[", 
      RowBox[{
       RowBox[{"{", 
        RowBox[{
         RowBox[{"-", "1"}], ",", "1"}], "}"}], ",", 
       RowBox[{"{", 
        RowBox[{"lineN", ",", "2"}], "}"}]}], "]"}]}], ";"}], 
   "\[IndentingNewLine]", 
   RowBox[{
    RowBox[{"lineAngle", "=", 
     RowBox[{"RandomReal", "[", 
      RowBox[{
       RowBox[{"{", 
        RowBox[{"0", ",", 
         RowBox[{"2", "\[Pi]"}]}], "}"}], ",", "lineN"}], "]"}]}], ";"}], 
   "\[IndentingNewLine]", 
   RowBox[{
    RowBox[{"lineVec", "=", 
     RowBox[{
      RowBox[{
       RowBox[{"{", 
        RowBox[{
         RowBox[{"Cos", "[", "#", "]"}], ",", 
         RowBox[{"Sin", "[", "#", "]"}]}], "}"}], "&"}], "/@", 
      "lineAngle"}]}], ";"}]}]}]], "Input",
 CellChangeTimes->{
  3.8607016917276707`*^9, {3.8725950780003786`*^9, 3.8725951721932025`*^9}, {
   3.872595845235938*^9, 3.8725958597619143`*^9}},
 CellLabel->"In[2]:=",ExpressionUUID->"6a4d7054-5158-4ffe-bdef-e4832f8fb9f1"],

Cell[CellGroupData[{

Cell[BoxData[{
 RowBox[{
  RowBox[{"lineEnds", "=", 
   RowBox[{"Table", "[", 
    RowBox[{"Null", ",", "lineN"}], "]"}]}], ";"}], "\[IndentingNewLine]", 
 RowBox[{"For", "[", 
  RowBox[{
   RowBox[{"i", "=", "1"}], ",", 
   RowBox[{"i", "<=", "lineN"}], ",", 
   RowBox[{"i", "++"}], ",", "\[IndentingNewLine]", 
   RowBox[{
    RowBox[{"p1", "=", 
     RowBox[{
      RowBox[{
       RowBox[{"{", 
        RowBox[{
         RowBox[{"-", "1"}], ",", "0"}], "}"}], "+", 
       RowBox[{"a", "*", 
        RowBox[{"{", 
         RowBox[{"0", ",", "1"}], "}"}]}]}], "/.", 
      RowBox[{"First", "@", 
       RowBox[{"NSolve", "[", 
        RowBox[{
         RowBox[{
          RowBox[{
           RowBox[{"{", 
            RowBox[{
             RowBox[{"-", "1"}], ",", "0"}], "}"}], "+", 
           RowBox[{"a", "*", 
            RowBox[{"{", 
             RowBox[{"0", ",", "1"}], "}"}]}]}], "==", 
          RowBox[{
           RowBox[{"linePoint", "[", 
            RowBox[{"[", "i", "]"}], "]"}], "+", 
           RowBox[{"b", "*", 
            RowBox[{"lineVec", "[", 
             RowBox[{"[", "i", "]"}], "]"}]}]}]}], ",", 
         RowBox[{"{", 
          RowBox[{"a", ",", "b"}], "}"}]}], "]"}]}]}]}], ";", 
    "\[IndentingNewLine]", 
    RowBox[{"p2", "=", 
     RowBox[{
      RowBox[{
       RowBox[{"{", 
        RowBox[{"1", ",", "0"}], "}"}], "+", 
       RowBox[{"a", "*", 
        RowBox[{"{", 
         RowBox[{"0", ",", "1"}], "}"}]}]}], "/.", 
      RowBox[{"First", "@", 
       RowBox[{"NSolve", "[", 
        RowBox[{
         RowBox[{
          RowBox[{
           RowBox[{"{", 
            RowBox[{"1", ",", "0"}], "}"}], "+", 
           RowBox[{"a", "*", 
            RowBox[{"{", 
             RowBox[{"0", ",", "1"}], "}"}]}]}], "==", 
          RowBox[{
           RowBox[{"linePoint", "[", 
            RowBox[{"[", "i", "]"}], "]"}], "+", 
           RowBox[{"b", "*", 
            RowBox[{"lineVec", "[", 
             RowBox[{"[", "i", "]"}], "]"}]}]}]}], ",", 
         RowBox[{"{", 
          RowBox[{"a", ",", "b"}], "}"}]}], "]"}]}]}]}], ";", 
    "\[IndentingNewLine]", 
    RowBox[{"p3", "=", 
     RowBox[{
      RowBox[{
       RowBox[{"{", 
        RowBox[{"0", ",", 
         RowBox[{"-", "1"}]}], "}"}], "+", 
       RowBox[{"a", "*", 
        RowBox[{"{", 
         RowBox[{"1", ",", "0"}], "}"}]}]}], "/.", 
      RowBox[{"First", "@", 
       RowBox[{"NSolve", "[", 
        RowBox[{
         RowBox[{
          RowBox[{
           RowBox[{"{", 
            RowBox[{"0", ",", 
             RowBox[{"-", "1"}]}], "}"}], "+", 
           RowBox[{"a", "*", 
            RowBox[{"{", 
             RowBox[{"1", ",", "0"}], "}"}]}]}], "==", 
          RowBox[{
           RowBox[{"linePoint", "[", 
            RowBox[{"[", "i", "]"}], "]"}], "+", 
           RowBox[{"b", "*", 
            RowBox[{"lineVec", "[", 
             RowBox[{"[", "i", "]"}], "]"}]}]}]}], ",", 
         RowBox[{"{", 
          RowBox[{"a", ",", "b"}], "}"}]}], "]"}]}]}]}], ";", 
    "\[IndentingNewLine]", 
    RowBox[{"p4", "=", 
     RowBox[{
      RowBox[{
       RowBox[{"{", 
        RowBox[{"0", ",", "1"}], "}"}], "+", 
       RowBox[{"a", "*", 
        RowBox[{"{", 
         RowBox[{"1", ",", "0"}], "}"}]}]}], "/.", 
      RowBox[{"First", "@", 
       RowBox[{"NSolve", "[", 
        RowBox[{
         RowBox[{
          RowBox[{
           RowBox[{"{", 
            RowBox[{"0", ",", "1"}], "}"}], "+", 
           RowBox[{"a", "*", 
            RowBox[{"{", 
             RowBox[{"1", ",", "0"}], "}"}]}]}], "==", 
          RowBox[{
           RowBox[{"linePoint", "[", 
            RowBox[{"[", "i", "]"}], "]"}], "+", 
           RowBox[{"b", "*", 
            RowBox[{"lineVec", "[", 
             RowBox[{"[", "i", "]"}], "]"}]}]}]}], ",", 
         RowBox[{"{", 
          RowBox[{"a", ",", "b"}], "}"}]}], "]"}]}]}]}], ";", 
    "\[IndentingNewLine]", 
    RowBox[{
     RowBox[{"lineEnds", "[", 
      RowBox[{"[", "i", "]"}], "]"}], "=", 
     RowBox[{"Select", "[", 
      RowBox[{
       RowBox[{"{", 
        RowBox[{"p1", ",", "p2", ",", "p3", ",", "p4"}], "}"}], ",", 
       RowBox[{
        RowBox[{
         RowBox[{
          RowBox[{"-", "1"}], "<=", 
          RowBox[{"#", "[", 
           RowBox[{"[", "1", "]"}], "]"}], "<=", "1"}], "&&", 
         RowBox[{
          RowBox[{"-", "1"}], "<=", 
          RowBox[{"#", "[", 
           RowBox[{"[", "2", "]"}], "]"}], "<=", "1"}]}], "&"}]}], "]"}]}], 
    ";"}]}], " ", 
  RowBox[{"(*", " ", 
   RowBox[{"only", " ", "two", " ", "points", " ", "will", " ", "pass"}], " ",
    "*)"}], "\[IndentingNewLine]", "]"}], "\[IndentingNewLine]", 
 RowBox[{"Graphics", "[", 
  RowBox[{
   RowBox[{"{", 
    RowBox[{
     RowBox[{"Thickness", "[", "0.003", "]"}], ",", 
     RowBox[{"RGBColor", "[", 
      RowBox[{"{", 
       RowBox[{"0", ",", "0.6", ",", "0"}], "}"}], "]"}], ",", 
     RowBox[{"Line", "/@", "lineEnds"}]}], "}"}], ",", 
   RowBox[{"PlotRange", "->", 
    RowBox[{"{", 
     RowBox[{
      RowBox[{"{", 
       RowBox[{
        RowBox[{"-", "1"}], ",", "1"}], "}"}], ",", 
      RowBox[{"{", 
       RowBox[{
        RowBox[{"-", "1"}], ",", "1"}], "}"}]}], "}"}]}], ",", 
   RowBox[{"Axes", "\[Rule]", "True"}]}], "]"}]}], "Input",
 CellChangeTimes->{{3.8604385039584227`*^9, 3.8604386234461546`*^9}, 
   3.860439296451652*^9, {3.860439452934271*^9, 3.860439568886904*^9}, 
   3.8604396558805804`*^9, {3.860439750211502*^9, 3.8604398302558537`*^9}, {
   3.8604398645834084`*^9, 3.8604398680935817`*^9}, {3.860440014211021*^9, 
   3.8604400480461407`*^9}, {3.860440088130875*^9, 3.860440102046395*^9}, {
   3.8604401332142844`*^9, 3.860440207419157*^9}, {3.860450213110148*^9, 
   3.860450412212242*^9}, 3.860450499101366*^9, 3.8604505331247463`*^9, {
   3.860450797996727*^9, 3.86045085440458*^9}, 3.8605033898803787`*^9, {
   3.8605165617042503`*^9, 3.860516570651084*^9}, 3.8605963483082724`*^9, 
   3.8605964533880005`*^9, {3.8605967783480377`*^9, 3.860596788125845*^9}, {
   3.8605969068351154`*^9, 3.860596916315166*^9}, {3.8605969720394993`*^9, 
   3.8605971455556555`*^9}, {3.8605973972700224`*^9, 
   3.8605976040352697`*^9}, {3.860597656600336*^9, 3.8605976884803395`*^9}, {
   3.8605977896242933`*^9, 3.8605977907273226`*^9}, {3.860597840031289*^9, 
   3.860597897703459*^9}, {3.8605979429642487`*^9, 3.860597947308406*^9}, {
   3.8605979822032537`*^9, 3.8605980694102144`*^9}, {3.8605981052971225`*^9, 
   3.86059810703216*^9}, {3.8605982084018803`*^9, 3.860598247739544*^9}, {
   3.860598389502094*^9, 3.8605984173070726`*^9}, {3.8606015289132442`*^9, 
   3.860601529238952*^9}, {3.8606207656610513`*^9, 3.860620766481084*^9}, 
   3.8606282501175065`*^9, {3.860629514562174*^9, 3.860629514657918*^9}, 
   3.8606345209706974`*^9, 3.8606352754900293`*^9, {3.8606736842650795`*^9, 
   3.860673762721086*^9}, 3.860673857047609*^9, 3.860673898502342*^9, {
   3.860673929056161*^9, 3.8606739807190294`*^9}, 3.860674016731944*^9, 
   3.8606740539824443`*^9, 3.8606740932799063`*^9, {3.860674142703486*^9, 
   3.8606741842879424`*^9}, 3.860679072279039*^9, {3.860679767918563*^9, 
   3.860679769592827*^9}, 3.8606942697337456`*^9, 3.8606943610420623`*^9, 
   3.860694550579002*^9, 3.8606987326829214`*^9, {3.860700801073251*^9, 
   3.8607008088672066`*^9}, {3.860701027014585*^9, 3.860701027269933*^9}, {
   3.860704986273212*^9, 3.8607049989826603`*^9}, {3.8607051563829374`*^9, 
   3.8607051565025687`*^9}, {3.8607051955917864`*^9, 3.860705196012659*^9}, {
   3.860713560810675*^9, 3.860713560977806*^9}, 3.8607764163614597`*^9, 
   3.8607764493024344`*^9, {3.860794201496504*^9, 3.8607942021274643`*^9}, {
   3.8607955741342497`*^9, 3.8607955744076614`*^9}, 3.860797740795628*^9, 
   3.860798064491537*^9, 3.8607987248028064`*^9, {3.8607994539223657`*^9, 
   3.8607994554105215`*^9}, 3.860801454779441*^9, 3.8608019694980354`*^9, 
   3.8608048162340937`*^9, {3.861572653074763*^9, 3.8615726534403777`*^9}, 
   3.8725951058920937`*^9, {3.872595177517417*^9, 3.872595177866316*^9}, 
   3.872595306899952*^9, 3.8725967973948717`*^9},
 CellLabel->"In[6]:=",ExpressionUUID->"6844ea4c-019d-409e-b7a5-d18d6cddf1a7"],

Cell[BoxData[
 GraphicsBox[
  {RGBColor[0, 0.6, 0], Thickness[0.003], 
   LineBox[{{-1, -0.859942079456075}, {-0.4043986378549469, -1}}], 
   LineBox[{{-1, -0.9947761647651195}, {1, -0.7531058865012052}}], 
   LineBox[{{-1, -0.8000512639843346}, {1, -0.38561080895368866`}}], 
   LineBox[{{-0.3669005840681645, -1}, {-0.5848683006064147, 1}}], 
   LineBox[{{-1, -0.5922624789927454}, {-0.6867000179307147, -1}}], 
   LineBox[{{-1, 0.019274447480086936`}, {1, 0.27966522321385556`}}], 
   LineBox[{{0.1154753189877766, -1}, {0.8835887085025055, 1}}], 
   LineBox[{{-1, 0.7637469569304994}, {-0.09617753854074285, 1}}], 
   LineBox[{{1, -0.4105384284019031}, {-0.12826374189056258`, 1}}], 
   LineBox[{{-1, -0.23089166063227895`}, {0.5105257184263041, -1}}], 
   LineBox[{{-0.1531390735979127, -1}, {0.46660943946906347`, 1}}], 
   LineBox[{{-1, 0.557858991135043}, {1, -0.46478416300889275`}}], 
   LineBox[{{0.6170935750083829, -1}, {-0.2818956748195639, 1}}], 
   LineBox[{{-0.37862884296559507`, -1}, {0.9919358245180387, 1}}], 
   LineBox[{{1, -0.396881823203205}, {-0.48694945424640823`, 1}}], 
   LineBox[{{-1, -0.12142116801413835`}, {-0.28950046453700645`, 1}}], 
   LineBox[{{-1, 0.22296739042138364`}, {1, 0.1782265282535289}}], 
   LineBox[{{-1, -0.0006504127490836517}, {0.052941839972397674`, -1}}], 
   LineBox[{{-1, -0.04217376991613098}, {1, 0.8245972975327693}}], 
   LineBox[{{-0.771913724038851, -1}, {-0.4922058647286286, 1}}], 
   LineBox[{{1, -0.05346703327153849}, {-0.002189801672061243, -1}}], 
   LineBox[{{-1, -0.44186423111707107`}, {-0.8482333107580997, 1}}], 
   LineBox[{{-1, 0.41342139646603565`}, {1, 0.1673479374330443}}], 
   LineBox[{{1, 0.022532647253049088`}, {-0.5716612922717529, 1}}], 
   LineBox[{{1, -0.683494069841152}, {-0.6525039785003465, 1}}], 
   LineBox[{{0.7203261663005923, -1}, {0.9519990605959867, 1}}], 
   LineBox[{{0.9547191600106417, -1}, {-0.7821324180709288, 1}}], 
   LineBox[{{-0.7229208577272059, -1}, {0.8301589944012289, 1}}], 
   LineBox[{{-1, 0.0076564469106805534`}, {1, -0.8202065982177377}}], 
   LineBox[{{-1, -0.9882771001527644}, {1, -0.38081091493481417`}}], 
   LineBox[{{0.1345730183241706, -1}, {-0.04625220837185433, 1}}], 
   LineBox[{{-0.7398800891017749, -1}, {-0.6376815758250688, 1}}], 
   LineBox[{{-0.998379172747517, -1}, {-0.11073893184223732`, 1}}], 
   LineBox[{{1, 0.06439499494396374}, {-0.9316910417355793, 1}}], 
   LineBox[{{1, 0.27919326267533384`}, {0.09179353431387023, -1}}], 
   LineBox[{{1, 0.9532267300086174}, {0.8253210232387338, 1}}], 
   LineBox[{{-0.9668500361038834, -1}, {0.5802801442395489, 1}}], 
   LineBox[{{-1, 0.4348233393624013}, {0.7808137549199811, 1}}], 
   LineBox[{{-0.5905931883462382, -1}, {0.5910485455402316, 1}}], 
   LineBox[{{-1, -0.6824155571156181}, {1, -0.5396410606269174}}], 
   LineBox[{{-1, -0.8079441169947238}, {1, -0.2725486633630833}}], 
   LineBox[{{1, -0.9017210914220822}, {-0.749668388015598, -1}}], 
   LineBox[{{1, 0.14028191869961268`}, {-0.08701345019383645, -1}}], 
   LineBox[{{-1, 0.13171591434483235`}, {0.22328394041486221`, 1}}], 
   LineBox[{{1, 0.9132012316813235}, {0.8977261463166228, 1}}], 
   LineBox[{{0.5426075303270133, -1}, {0.963419646160418, 1}}], 
   LineBox[{{-1, 0.9885721295579092}, {-0.18230810738478864`, -1}}], 
   LineBox[{{-1, -0.12341600604908948`}, {-0.23163112241493813`, -1}}], 
   LineBox[{{-1, 0.4792038262330575}, {1, 0.9729761521397131}}], 
   LineBox[{{-1, 0.8875944920797758}, {0.7880635186560512, -1}}], 
   LineBox[{{-1, 0.012241966150534096`}, {1, 0.06232432351004639}}], 
   LineBox[{{-1, -0.12212100350476088`}, {1, -0.6222370109351919}}], 
   LineBox[{{-1, 0.7722802390060742}, {-0.7918310127809294, -1}}], 
   LineBox[{{-1, 0.21905665704266603`}, {0.893792668681956, -1}}], 
   LineBox[{{-0.9374396169577691, -1}, {-0.6851400819764024, 1}}], 
   LineBox[{{0.3893389056826231, -1}, {-0.32450124772170785`, 1}}], 
   LineBox[{{-1, 0.43568142012479905`}, {1, -0.3477126782345801}}], 
   LineBox[{{-0.7993633965509926, -1}, {0.6527318291559782, 1}}], 
   LineBox[{{-1, 0.8102869432202113}, {-0.15354489187216938`, 1}}], 
   LineBox[{{1, -0.34152807881386815`}, {0.3879239598776633, -1}}], 
   LineBox[{{1, 0.43665332911118554`}, {-0.10622628504214945`, 1}}], 
   LineBox[{{1, 0.7785599222843999}, {-0.9430806743914057, -1}}], 
   LineBox[{{-1, -0.34928091418820933`}, {0.0019355177836914306`, 1}}], 
   LineBox[{{-1, -0.787804514498556}, {1, -0.5644935393971003}}], 
   LineBox[{{-1, -0.8520216576655057}, {1, 0.8202504923149037}}], 
   LineBox[{{0.9725411787690584, -1}, {0.3776025873353719, 1}}], 
   LineBox[{{-1, -0.34526083082992615`}, {0.4128740972051588, 1}}], 
   LineBox[{{-1, -0.7535876651982191}, {1, -0.8790572770804428}}], 
   LineBox[{{-0.6225035191314782, -1}, {0.5958397629065234, 1}}], 
   LineBox[{{-1, -0.3611663319485897}, {1, -0.63199568765546}}], 
   LineBox[{{1, -0.47487544636216994`}, {-0.036234092926724894`, 1}}], 
   LineBox[{{-1, -0.6248797988560217}, {0.8678491325521989, -1}}], 
   LineBox[{{1, 0.2554924815606957}, {0.2765050128127791, 1}}], 
   LineBox[{{1, -0.5981589164514636}, {0.6032260570578699, -1}}], 
   LineBox[{{-1, 0.7062549168535169}, {-0.045534941074007074`, -1}}], 
   LineBox[{{-0.9768722900882645, -1}, {0.884320149938906, 1}}], 
   LineBox[{{-1, 0.9460905588029207}, {0.6388328828946369, -1}}], 
   LineBox[{{0.24705904757850308`, -1}, {-0.3033794070584176, 1}}], 
   LineBox[{{-1, 0.13968859956588064`}, {1, -0.05063597023964122}}], 
   LineBox[{{-1, -0.8982073593785642}, {1, -0.6391060653314244}}], 
   LineBox[{{-1, -0.18925615877930188`}, {1, 0.1761812199396526}}], 
   LineBox[{{1, 0.37427029174621984`}, {-0.8940390818994383, 1}}], 
   LineBox[{{-1, -0.7704462664720254}, {1, 0.23446823859943827`}}], 
   LineBox[{{-1, -0.42635072269296403`}, {1, -0.4643319742907013}}], 
   LineBox[{{-1, -0.20444184494207618`}, {-0.41079041059752563`, -1}}], 
   LineBox[{{0.5797940566401548, -1}, {0.6230491296004488, 1}}], 
   LineBox[{{-1, 0.11582139010867214`}, {1, 0.3298428918871004}}], 
   LineBox[{{-1, 0.8190115917759494}, {1, 0.00684907817642491}}], 
   LineBox[{{0.4854018322472009, -1}, {0.8709423416634501, 1}}], 
   LineBox[{{-1, 0.32877164007572957`}, {0.10339268115610237`, 1}}], 
   LineBox[{{0.2410068699262958, -1}, {0.0917810012573523, 1}}], 
   LineBox[{{0.10951172616287116`, -1}, {-0.8959209225868919, 1}}], 
   LineBox[{{-1, -0.050977170723748064`}, {1, 0.36089593330086356`}}], 
   LineBox[{{-1, 0.7277381651242225}, {0.4935891692756773, -1}}], 
   LineBox[{{1, 0.295617408483648}, {-0.5695481045828523, 1}}], 
   LineBox[{{1, 0.49908531045611476`}, {-0.7623626025623025, -1}}], 
   LineBox[{{0.2226382946268513, -1}, {0.7885338554081898, 1}}], 
   LineBox[{{-1, 0.0715675311863979}, {1, 0.31131960514382956`}}], 
   LineBox[{{-1, 0.13660348160445063`}, {0.11929347454494546`, 1}}], 
   LineBox[{{1, 0.5765290622923254}, {-0.21408894419399616`, -1}}], 
   LineBox[{{-1, 0.5888397951177755}, {0.6018803855075042, -1}}], 
   LineBox[{{-1, -0.022909237647963234`}, {-0.5227154615457204, 1}}], 
   LineBox[{{-1, -0.40692164581392354`}, {0.13885698559275256`, -1}}], 
   LineBox[{{-1, 0.9641000641501223}, {1, -0.35732453079295623`}}], 
   LineBox[{{1, -0.9567480013563096}, {0.9299889723095617, -1}}], 
   LineBox[{{-1, -0.38119438194641925`}, {1, 0.537969733416678}}], 
   LineBox[{{-0.8018562554066488, -1}, {-0.6492828144563286, 1}}], 
   LineBox[{{-1, 0.6723880913116297}, {1, -0.7989837421235778}}], 
   LineBox[{{-1, 0.9725654616146868}, {1, -0.05896043509208918}}], 
   LineBox[{{-1, -0.5013897380305472}, {1, -0.6654095802079958}}], 
   LineBox[{{1, -0.470379784597826}, {0.24318755802794992`, -1}}], 
   LineBox[{{-1, 0.3702328278369702}, {1, -0.1592383233258704}}], 
   LineBox[{{-1, -0.9096644551636262}, {0.479858279799278, 1}}], 
   LineBox[{{-1, -0.5675434736681256}, {1, -0.8621532313351962}}], 
   LineBox[{{-1, 0.4884906403016136}, {1, 0.28581549752080515`}}], 
   LineBox[{{1, 0.925783371919276}, {-0.5060935192092021, -1}}], 
   LineBox[{{-1, 0.032457284898073605`}, {1, 0.7718075801156441}}], 
   LineBox[{{-1, -0.27003242128981736`}, {0.8885221496609612, -1}}], 
   LineBox[{{-1, -0.08707900111293629}, {1, -0.012359582602331642`}}], 
   LineBox[{{-1, -0.9067911242205731}, {1, -0.314113989104757}}], 
   LineBox[{{0.7660694717340899, -1}, {-0.19991366468641872`, 1}}], 
   LineBox[{{-0.39241237707877896`, -1}, {0.226027016036541, 1}}], 
   LineBox[{{-1, 0.6344413857356778}, {1, -0.4784321752022354}}], 
   LineBox[{{-1, 0.12969214722754469`}, {1, 0.6352583031105409}}], 
   LineBox[{{0.4794751268624596, -1}, {-0.23699127999960853`, 1}}], 
   LineBox[{{1, 0.011006289562907652`}, {-0.6067029971984012, -1}}], 
   LineBox[{{-1, 0.7146684851134689}, {-0.07464449416568128, 1}}], 
   LineBox[{{1, 0.4471612181048807}, {0.3099338257041191, -1}}], 
   LineBox[{{-1, 0.922215848371161}, {1, -0.24362238032250272`}}], 
   LineBox[{{-1, -0.3302687596401395}, {1, -0.038575769761602284`}}], 
   LineBox[{{-0.08167234231172342, -1}, {0.9618124520055513, 1}}], 
   LineBox[{{1, 0.59925836964856}, {0.017336203340752775`, 1}}], 
   LineBox[{{1, 0.23937874032904033`}, {-0.3553136513327154, -1}}], 
   LineBox[{{0.08864775717160765, -1}, {-0.1871941869527907, 1}}], 
   LineBox[{{-1, 0.22834506542160382`}, {1, -0.9765307134666356}}], 
   LineBox[{{1, -0.01274066846918421}, {0.5169122973952399, -1}}], 
   LineBox[{{-1, 0.33672602666441204`}, {1, 0.17996890410899424`}}], 
   LineBox[{{1, 0.027209312719292635`}, {0.00034964533270650833`, 1}}], 
   LineBox[{{-0.6764720136065051, -1}, {-0.8473567861135887, 1}}], 
   LineBox[{{-1, -0.5772841488421581}, {1, 0.8615216358265758}}], 
   LineBox[{{-1, -0.7977125960279532}, {1, -0.3728053057616118}}], 
   LineBox[{{-1, 0.17265897613858747`}, {1, -0.453180956080942}}], 
   LineBox[{{-0.7443067867481193, -1}, {-0.8383884991298606, 1}}], 
   LineBox[{{-1, -0.3527010579471216}, {-0.10715537603237187`, 1}}], 
   LineBox[{{-1, 0.12600663057762138`}, {1, -0.0028886953493146177`}}], 
   LineBox[{{1, 0.3284577891375208}, {-0.5359519968691935, 1}}], 
   LineBox[{{-1, -0.9474493275398148}, {1, -0.16519439949608247`}}], 
   LineBox[{{1, -0.7218773936724218}, {-0.9502813526461079, 1}}], 
   LineBox[{{-1, 0.4840128651494293}, {-0.12438343255635115`, 1}}], 
   LineBox[{{-1, 0.02698096749462697}, {-0.7096665541952824, -1}}], 
   LineBox[{{0.0914998280865584, -1}, {-0.13324676956802373`, 1}}], 
   LineBox[{{-1, -0.8398510350366724}, {1, 0.6662827046634681}}], 
   LineBox[{{1, 0.7119480930559269}, {-0.9757169786676936, -1}}], 
   LineBox[{{-1, -0.371297537620128}, {1, -0.7187803044406775}}], 
   LineBox[{{0.20382277862283585`, -1}, {0.7298389662140576, 1}}], 
   LineBox[{{1, 0.8424411292242716}, {-0.8167424114169833, -1}}], 
   LineBox[{{0.881037993965214, -1}, {0.28819859948834775`, 1}}], 
   LineBox[{{-1, -0.4725029578758002}, {1, -0.3711968454355613}}], 
   LineBox[{{-1, 0.9431347492819154}, {-0.9680741665371798, 1}}], 
   LineBox[{{-1, -0.3396035733283993}, {0.7990692253970928, -1}}], 
   LineBox[{{0.9445774332914257, -1}, {0.08372869003042414, 1}}], 
   LineBox[{{1, -0.42047576092912253`}, {0.2661011677736873, -1}}], 
   LineBox[{{-1, -0.008117678203205794}, {0.36192075318439454`, -1}}], 
   LineBox[{{0.6266832036313416, -1}, {0.8881288246323137, 1}}], 
   LineBox[{{-1, -0.5898045877850292}, {0.12136070995782787`, 1}}], 
   LineBox[{{1, 0.44603336819752626`}, {-0.6955343720005255, -1}}], 
   LineBox[{{0.15268483981624117`, -1}, {0.6197368557855236, 1}}], 
   LineBox[{{-1, -0.9253069318165945}, {0.27710504338598824`, 1}}], 
   LineBox[{{0.5348250520998288, -1}, {-0.9162932934463892, 1}}], 
   LineBox[{{1, -0.5207602898712274}, {0.503446731442504, 1}}], 
   LineBox[{{-1, 0.43174244337334866`}, {1, 0.5189906230151252}}], 
   LineBox[{{-1, 0.25076278083210896`}, {1, 0.14614267055476252`}}], 
   LineBox[{{-0.46585314409779394`, -1}, {-0.17953310977337958`, 1}}], 
   LineBox[{{1, 0.10218820733939733`}, {0.734729036857688, 1}}], 
   LineBox[{{0.8493919047414921, -1}, {0.2520897396240462, 1}}], 
   LineBox[{{0.11723277006510696`, -1}, {0.8794349959126783, 1}}], 
   LineBox[{{0.04370189446089566, -1}, {0.36414619569604695`, 1}}], 
   LineBox[{{-1, -0.6019857549447898}, {1, 0.6085916691491156}}], 
   LineBox[{{-1, 0.5071563607472745}, {-0.44964569317645586`, 1}}], 
   LineBox[{{1, -0.9274486578577809}, {0.40684572382480794`, 1}}], 
   LineBox[{{1, 0.47686498445194286`}, {-0.32814755577304233`, 1}}], 
   LineBox[{{0.6220528078630496, -1}, {-0.34375220328750755`, 1}}], 
   LineBox[{{0.0602296854864405, -1}, {-0.674426100510478, 1}}], 
   LineBox[{{1, -0.3885546464065836}, {-0.8935319625717896, -1}}], 
   LineBox[{{0.13844968578176475`, -1}, {0.9576081841421452, 1}}], 
   LineBox[{{-1, -0.08005889408080874}, {0.9541854351292912, 1}}], 
   LineBox[{{-1, -0.2965166510568083}, {1, -0.9223133760678243}}], 
   LineBox[{{-0.0003839365986933815, -1}, {-0.15900410882852212`, 1}}], 
   LineBox[{{1, -0.33298930093859347`}, {0.3918475962331601, 1}}], 
   LineBox[{{1, 0.39796260919463977`}, {-0.5626376869348534, -1}}], 
   LineBox[{{0.02378180241363927, -1}, {0.6854059286320575, 1}}], 
   LineBox[{{-0.6004544238098332, -1}, {-0.6176277731076782, 1}}], 
   LineBox[{{1, -0.8743434249191484}, {-0.41214591855348887`, 1}}], 
   LineBox[{{-1, 0.04596223400343971}, {1, -0.25349076621187067`}}], 
   LineBox[{{1, 0.6016080461933826}, {0.7059714389091872, 1}}], 
   LineBox[{{-1, -0.2879328979005746}, {1, 0.9294667698226617}}], 
   LineBox[{{-1, -0.7197469056471474}, {0.5706778694805084, 1}}], 
   LineBox[{{1, -0.6155407095606718}, {0.8998431202777213, -1}}], 
   LineBox[{{1, -0.8361636239730493}, {-0.14729029320470693`, 1}}], 
   LineBox[{{-1, -0.9776517449355823}, {1, 0.33834189579500124`}}]},
  Axes->True,
  PlotRange->{{-1, 1}, {-1, 1}}]], "Output",
 CellChangeTimes->{
  3.863647337968628*^9, {3.872595303677198*^9, 3.8725953196884527`*^9}, 
   3.872595778278433*^9, 3.872595926981871*^9, 3.8725965945310507`*^9, 
   3.872596751335514*^9, 3.8725968003861456`*^9, 3.872596963418653*^9},
 CellLabel->"Out[8]=",ExpressionUUID->"07c18988-fc6b-4245-881b-08e4d09f6249"]
}, Open  ]],

Cell[CellGroupData[{

Cell[BoxData[{
 RowBox[{
  RowBox[{"allSteps", "=", 
   RowBox[{"{", "}"}]}], ";"}], "\[IndentingNewLine]", 
 RowBox[{
  RowBox[{"pathStart", "=", 
   RowBox[{"{", 
    RowBox[{"1", ",", "1"}], "}"}]}], ";"}], "\[IndentingNewLine]", 
 RowBox[{
  RowBox[{"startPointConstraint", "=", "0.5"}], ";"}], "\[IndentingNewLine]", 
 RowBox[{"While", "[", 
  RowBox[{
   RowBox[{
    RowBox[{
     RowBox[{"Abs", "@", 
      RowBox[{"pathStart", "[", 
       RowBox[{"[", "1", "]"}], "]"}]}], ">", "startPointConstraint"}], "||", 
    RowBox[{
     RowBox[{"Abs", "@", 
      RowBox[{"pathStart", "[", 
       RowBox[{"[", "2", "]"}], "]"}]}], ">", "startPointConstraint"}]}], ",",
    "\[IndentingNewLine]", 
   RowBox[{
    RowBox[{
     RowBox[{"{", 
      RowBox[{"i", ",", "j"}], "}"}], "=", 
     RowBox[{"RandomSample", "[", 
      RowBox[{
       RowBox[{"Range", "[", "lineN", "]"}], ",", "2"}], "]"}]}], ";", 
    "\[IndentingNewLine]", 
    RowBox[{"pathStart", "=", 
     RowBox[{
      RowBox[{"(", 
       RowBox[{
        RowBox[{"linePoint", "[", 
         RowBox[{"[", "i", "]"}], "]"}], "+", 
        RowBox[{"a", "*", 
         RowBox[{"lineVec", "[", 
          RowBox[{"[", "i", "]"}], "]"}]}]}], ")"}], "/.", 
      RowBox[{"First", "@", 
       RowBox[{"NSolve", "[", 
        RowBox[{
         RowBox[{
          RowBox[{
           RowBox[{"linePoint", "[", 
            RowBox[{"[", "i", "]"}], "]"}], "+", 
           RowBox[{"a", "*", 
            RowBox[{"lineVec", "[", 
             RowBox[{"[", "i", "]"}], "]"}]}]}], "==", 
          RowBox[{
           RowBox[{"linePoint", "[", 
            RowBox[{"[", "j", "]"}], "]"}], "+", 
           RowBox[{"b", "*", 
            RowBox[{"lineVec", "[", 
             RowBox[{"[", "j", "]"}], "]"}]}]}]}], ",", 
         RowBox[{"{", 
          RowBox[{"a", ",", "b"}], "}"}]}], "]"}]}]}]}], ";", 
    "\[IndentingNewLine]", 
    RowBox[{
     RowBox[{"{", 
      RowBox[{"lineCurr", ",", " ", "lineCross"}], "}"}], "=", 
     RowBox[{"RandomSample", "[", 
      RowBox[{
       RowBox[{"{", 
        RowBox[{"i", ",", "j"}], "}"}], ",", "2"}], "]"}]}], ";", 
    "\[IndentingNewLine]", 
    RowBox[{"dirCurr", "=", 
     RowBox[{"RandomChoice", "[", 
      RowBox[{"{", 
       RowBox[{
        RowBox[{"-", "1"}], ",", "1"}], "}"}], "]"}]}], ";"}]}], " ", 
  RowBox[{"(*", " ", 
   RowBox[{
   "the", " ", "step", " ", "direction", " ", "with", " ", "respect", " ", 
    "to", " ", "the", " ", "line", " ", "vector"}], " ", "*)"}], 
  "\[IndentingNewLine]", "]"}], "\[IndentingNewLine]", 
 RowBox[{
  RowBox[{"AppendTo", "[", 
   RowBox[{"allSteps", ",", "pathStart"}], "]"}], 
  ";"}], "\[IndentingNewLine]", 
 RowBox[{"Graphics", "[", 
  RowBox[{"{", 
   RowBox[{
    RowBox[{"Thickness", "[", "0.003", "]"}], ",", 
    RowBox[{"RGBColor", "[", 
     RowBox[{"{", 
      RowBox[{"0", ",", "0.6", ",", "0"}], "}"}], "]"}], ",", 
    RowBox[{"Line", "/@", "lineEnds"}], ",", "Red", ",", 
    RowBox[{"Disk", "[", 
     RowBox[{"pathStart", ",", "0.02"}], "]"}]}], "}"}], "]"}]}], "Input",
 CellChangeTimes->{{3.8606019006441965`*^9, 3.860601927388792*^9}, {
   3.8606019751310897`*^9, 3.860601979570835*^9}, {3.8606020547179484`*^9, 
   3.8606023865941324`*^9}, {3.8606024358029385`*^9, 
   3.8606024673366995`*^9}, {3.8606025455455217`*^9, 
   3.8606025459814625`*^9}, {3.8606062296167593`*^9, 
   3.8606062679408727`*^9}, {3.8606315169173307`*^9, 3.860631537141317*^9}, {
   3.860631943156188*^9, 3.860631943356992*^9}, {3.86063285126775*^9, 
   3.8606328639000883`*^9}, {3.860634273565892*^9, 3.860634276516159*^9}, {
   3.8606742246399145`*^9, 3.860674273033887*^9}, {3.8606784879529653`*^9, 
   3.8606784883267484`*^9}, 3.8606979070207505`*^9, {3.860776160361708*^9, 
   3.8607762206445417`*^9}, {3.86077659128995*^9, 3.8607765928494277`*^9}, {
   3.860776623841444*^9, 3.860776643405413*^9}, {3.8607766753375273`*^9, 
   3.860776736057306*^9}, {3.8607769739495125`*^9, 3.8607769960168753`*^9}, {
   3.8607973408498507`*^9, 3.86079735295843*^9}, {3.860797767051427*^9, 
   3.8607977685782747`*^9}, {3.8607984382512555`*^9, 3.860798440051334*^9}, {
   3.8610476334467487`*^9, 3.861047709974393*^9}, {3.87259549613753*^9, 
   3.872595500717738*^9}},
 CellLabel->"In[9]:=",ExpressionUUID->"f9684a4d-65be-440d-89a5-5965c6e76588"],

Cell[BoxData[
 GraphicsBox[
  {RGBColor[0, 0.6, 0], Thickness[
   0.003], {LineBox[{{-1, -0.859942079456075}, {-0.4043986378549469, -1}}], 
    LineBox[{{-1, -0.9947761647651195}, {1, -0.7531058865012052}}], 
    LineBox[{{-1, -0.8000512639843346}, {1, -0.38561080895368866`}}], 
    LineBox[{{-0.3669005840681645, -1}, {-0.5848683006064147, 1}}], 
    LineBox[{{-1, -0.5922624789927454}, {-0.6867000179307147, -1}}], 
    LineBox[{{-1, 0.019274447480086936`}, {1, 0.27966522321385556`}}], 
    LineBox[{{0.1154753189877766, -1}, {0.8835887085025055, 1}}], 
    LineBox[{{-1, 0.7637469569304994}, {-0.09617753854074285, 1}}], 
    LineBox[{{1, -0.4105384284019031}, {-0.12826374189056258`, 1}}], 
    LineBox[{{-1, -0.23089166063227895`}, {0.5105257184263041, -1}}], 
    LineBox[{{-0.1531390735979127, -1}, {0.46660943946906347`, 1}}], 
    LineBox[{{-1, 0.557858991135043}, {1, -0.46478416300889275`}}], 
    LineBox[{{0.6170935750083829, -1}, {-0.2818956748195639, 1}}], 
    LineBox[{{-0.37862884296559507`, -1}, {0.9919358245180387, 1}}], 
    LineBox[{{1, -0.396881823203205}, {-0.48694945424640823`, 1}}], 
    LineBox[{{-1, -0.12142116801413835`}, {-0.28950046453700645`, 1}}], 
    LineBox[{{-1, 0.22296739042138364`}, {1, 0.1782265282535289}}], 
    LineBox[{{-1, -0.0006504127490836517}, {0.052941839972397674`, -1}}], 
    LineBox[{{-1, -0.04217376991613098}, {1, 0.8245972975327693}}], 
    LineBox[{{-0.771913724038851, -1}, {-0.4922058647286286, 1}}], 
    LineBox[{{1, -0.05346703327153849}, {-0.002189801672061243, -1}}], 
    LineBox[{{-1, -0.44186423111707107`}, {-0.8482333107580997, 1}}], 
    LineBox[{{-1, 0.41342139646603565`}, {1, 0.1673479374330443}}], 
    LineBox[{{1, 0.022532647253049088`}, {-0.5716612922717529, 1}}], 
    LineBox[{{1, -0.683494069841152}, {-0.6525039785003465, 1}}], 
    LineBox[{{0.7203261663005923, -1}, {0.9519990605959867, 1}}], 
    LineBox[{{0.9547191600106417, -1}, {-0.7821324180709288, 1}}], 
    LineBox[{{-0.7229208577272059, -1}, {0.8301589944012289, 1}}], 
    LineBox[{{-1, 0.0076564469106805534`}, {1, -0.8202065982177377}}], 
    LineBox[{{-1, -0.9882771001527644}, {1, -0.38081091493481417`}}], 
    LineBox[{{0.1345730183241706, -1}, {-0.04625220837185433, 1}}], 
    LineBox[{{-0.7398800891017749, -1}, {-0.6376815758250688, 1}}], 
    LineBox[{{-0.998379172747517, -1}, {-0.11073893184223732`, 1}}], 
    LineBox[{{1, 0.06439499494396374}, {-0.9316910417355793, 1}}], 
    LineBox[{{1, 0.27919326267533384`}, {0.09179353431387023, -1}}], 
    LineBox[{{1, 0.9532267300086174}, {0.8253210232387338, 1}}], 
    LineBox[{{-0.9668500361038834, -1}, {0.5802801442395489, 1}}], 
    LineBox[{{-1, 0.4348233393624013}, {0.7808137549199811, 1}}], 
    LineBox[{{-0.5905931883462382, -1}, {0.5910485455402316, 1}}], 
    LineBox[{{-1, -0.6824155571156181}, {1, -0.5396410606269174}}], 
    LineBox[{{-1, -0.8079441169947238}, {1, -0.2725486633630833}}], 
    LineBox[{{1, -0.9017210914220822}, {-0.749668388015598, -1}}], 
    LineBox[{{1, 0.14028191869961268`}, {-0.08701345019383645, -1}}], 
    LineBox[{{-1, 0.13171591434483235`}, {0.22328394041486221`, 1}}], 
    LineBox[{{1, 0.9132012316813235}, {0.8977261463166228, 1}}], 
    LineBox[{{0.5426075303270133, -1}, {0.963419646160418, 1}}], 
    LineBox[{{-1, 0.9885721295579092}, {-0.18230810738478864`, -1}}], 
    LineBox[{{-1, -0.12341600604908948`}, {-0.23163112241493813`, -1}}], 
    LineBox[{{-1, 0.4792038262330575}, {1, 0.9729761521397131}}], 
    LineBox[{{-1, 0.8875944920797758}, {0.7880635186560512, -1}}], 
    LineBox[{{-1, 0.012241966150534096`}, {1, 0.06232432351004639}}], 
    LineBox[{{-1, -0.12212100350476088`}, {1, -0.6222370109351919}}], 
    LineBox[{{-1, 0.7722802390060742}, {-0.7918310127809294, -1}}], 
    LineBox[{{-1, 0.21905665704266603`}, {0.893792668681956, -1}}], 
    LineBox[{{-0.9374396169577691, -1}, {-0.6851400819764024, 1}}], 
    LineBox[{{0.3893389056826231, -1}, {-0.32450124772170785`, 1}}], 
    LineBox[{{-1, 0.43568142012479905`}, {1, -0.3477126782345801}}], 
    LineBox[{{-0.7993633965509926, -1}, {0.6527318291559782, 1}}], 
    LineBox[{{-1, 0.8102869432202113}, {-0.15354489187216938`, 1}}], 
    LineBox[{{1, -0.34152807881386815`}, {0.3879239598776633, -1}}], 
    LineBox[{{1, 0.43665332911118554`}, {-0.10622628504214945`, 1}}], 
    LineBox[{{1, 0.7785599222843999}, {-0.9430806743914057, -1}}], 
    LineBox[{{-1, -0.34928091418820933`}, {0.0019355177836914306`, 1}}], 
    LineBox[{{-1, -0.787804514498556}, {1, -0.5644935393971003}}], 
    LineBox[{{-1, -0.8520216576655057}, {1, 0.8202504923149037}}], 
    LineBox[{{0.9725411787690584, -1}, {0.3776025873353719, 1}}], 
    LineBox[{{-1, -0.34526083082992615`}, {0.4128740972051588, 1}}], 
    LineBox[{{-1, -0.7535876651982191}, {1, -0.8790572770804428}}], 
    LineBox[{{-0.6225035191314782, -1}, {0.5958397629065234, 1}}], 
    LineBox[{{-1, -0.3611663319485897}, {1, -0.63199568765546}}], 
    LineBox[{{1, -0.47487544636216994`}, {-0.036234092926724894`, 1}}], 
    LineBox[{{-1, -0.6248797988560217}, {0.8678491325521989, -1}}], 
    LineBox[{{1, 0.2554924815606957}, {0.2765050128127791, 1}}], 
    LineBox[{{1, -0.5981589164514636}, {0.6032260570578699, -1}}], 
    LineBox[{{-1, 0.7062549168535169}, {-0.045534941074007074`, -1}}], 
    LineBox[{{-0.9768722900882645, -1}, {0.884320149938906, 1}}], 
    LineBox[{{-1, 0.9460905588029207}, {0.6388328828946369, -1}}], 
    LineBox[{{0.24705904757850308`, -1}, {-0.3033794070584176, 1}}], 
    LineBox[{{-1, 0.13968859956588064`}, {1, -0.05063597023964122}}], 
    LineBox[{{-1, -0.8982073593785642}, {1, -0.6391060653314244}}], 
    LineBox[{{-1, -0.18925615877930188`}, {1, 0.1761812199396526}}], 
    LineBox[{{1, 0.37427029174621984`}, {-0.8940390818994383, 1}}], 
    LineBox[{{-1, -0.7704462664720254}, {1, 0.23446823859943827`}}], 
    LineBox[{{-1, -0.42635072269296403`}, {1, -0.4643319742907013}}], 
    LineBox[{{-1, -0.20444184494207618`}, {-0.41079041059752563`, -1}}], 
    LineBox[{{0.5797940566401548, -1}, {0.6230491296004488, 1}}], 
    LineBox[{{-1, 0.11582139010867214`}, {1, 0.3298428918871004}}], 
    LineBox[{{-1, 0.8190115917759494}, {1, 0.00684907817642491}}], 
    LineBox[{{0.4854018322472009, -1}, {0.8709423416634501, 1}}], 
    LineBox[{{-1, 0.32877164007572957`}, {0.10339268115610237`, 1}}], 
    LineBox[{{0.2410068699262958, -1}, {0.0917810012573523, 1}}], 
    LineBox[{{0.10951172616287116`, -1}, {-0.8959209225868919, 1}}], 
    LineBox[{{-1, -0.050977170723748064`}, {1, 0.36089593330086356`}}], 
    LineBox[{{-1, 0.7277381651242225}, {0.4935891692756773, -1}}], 
    LineBox[{{1, 0.295617408483648}, {-0.5695481045828523, 1}}], 
    LineBox[{{1, 0.49908531045611476`}, {-0.7623626025623025, -1}}], 
    LineBox[{{0.2226382946268513, -1}, {0.7885338554081898, 1}}], 
    LineBox[{{-1, 0.0715675311863979}, {1, 0.31131960514382956`}}], 
    LineBox[{{-1, 0.13660348160445063`}, {0.11929347454494546`, 1}}], 
    LineBox[{{1, 0.5765290622923254}, {-0.21408894419399616`, -1}}], 
    LineBox[{{-1, 0.5888397951177755}, {0.6018803855075042, -1}}], 
    LineBox[{{-1, -0.022909237647963234`}, {-0.5227154615457204, 1}}], 
    LineBox[{{-1, -0.40692164581392354`}, {0.13885698559275256`, -1}}], 
    LineBox[{{-1, 0.9641000641501223}, {1, -0.35732453079295623`}}], 
    LineBox[{{1, -0.9567480013563096}, {0.9299889723095617, -1}}], 
    LineBox[{{-1, -0.38119438194641925`}, {1, 0.537969733416678}}], 
    LineBox[{{-0.8018562554066488, -1}, {-0.6492828144563286, 1}}], 
    LineBox[{{-1, 0.6723880913116297}, {1, -0.7989837421235778}}], 
    LineBox[{{-1, 0.9725654616146868}, {1, -0.05896043509208918}}], 
    LineBox[{{-1, -0.5013897380305472}, {1, -0.6654095802079958}}], 
    LineBox[{{1, -0.470379784597826}, {0.24318755802794992`, -1}}], 
    LineBox[{{-1, 0.3702328278369702}, {1, -0.1592383233258704}}], 
    LineBox[{{-1, -0.9096644551636262}, {0.479858279799278, 1}}], 
    LineBox[{{-1, -0.5675434736681256}, {1, -0.8621532313351962}}], 
    LineBox[{{-1, 0.4884906403016136}, {1, 0.28581549752080515`}}], 
    LineBox[{{1, 0.925783371919276}, {-0.5060935192092021, -1}}], 
    LineBox[{{-1, 0.032457284898073605`}, {1, 0.7718075801156441}}], 
    LineBox[{{-1, -0.27003242128981736`}, {0.8885221496609612, -1}}], 
    LineBox[{{-1, -0.08707900111293629}, {1, -0.012359582602331642`}}], 
    LineBox[{{-1, -0.9067911242205731}, {1, -0.314113989104757}}], 
    LineBox[{{0.7660694717340899, -1}, {-0.19991366468641872`, 1}}], 
    LineBox[{{-0.39241237707877896`, -1}, {0.226027016036541, 1}}], 
    LineBox[{{-1, 0.6344413857356778}, {1, -0.4784321752022354}}], 
    LineBox[{{-1, 0.12969214722754469`}, {1, 0.6352583031105409}}], 
    LineBox[{{0.4794751268624596, -1}, {-0.23699127999960853`, 1}}], 
    LineBox[{{1, 0.011006289562907652`}, {-0.6067029971984012, -1}}], 
    LineBox[{{-1, 0.7146684851134689}, {-0.07464449416568128, 1}}], 
    LineBox[{{1, 0.4471612181048807}, {0.3099338257041191, -1}}], 
    LineBox[{{-1, 0.922215848371161}, {1, -0.24362238032250272`}}], 
    LineBox[{{-1, -0.3302687596401395}, {1, -0.038575769761602284`}}], 
    LineBox[{{-0.08167234231172342, -1}, {0.9618124520055513, 1}}], 
    LineBox[{{1, 0.59925836964856}, {0.017336203340752775`, 1}}], 
    LineBox[{{1, 0.23937874032904033`}, {-0.3553136513327154, -1}}], 
    LineBox[{{0.08864775717160765, -1}, {-0.1871941869527907, 1}}], 
    LineBox[{{-1, 0.22834506542160382`}, {1, -0.9765307134666356}}], 
    LineBox[{{1, -0.01274066846918421}, {0.5169122973952399, -1}}], 
    LineBox[{{-1, 0.33672602666441204`}, {1, 0.17996890410899424`}}], 
    LineBox[{{1, 0.027209312719292635`}, {0.00034964533270650833`, 1}}], 
    LineBox[{{-0.6764720136065051, -1}, {-0.8473567861135887, 1}}], 
    LineBox[{{-1, -0.5772841488421581}, {1, 0.8615216358265758}}], 
    LineBox[{{-1, -0.7977125960279532}, {1, -0.3728053057616118}}], 
    LineBox[{{-1, 0.17265897613858747`}, {1, -0.453180956080942}}], 
    LineBox[{{-0.7443067867481193, -1}, {-0.8383884991298606, 1}}], 
    LineBox[{{-1, -0.3527010579471216}, {-0.10715537603237187`, 1}}], 
    LineBox[{{-1, 0.12600663057762138`}, {1, -0.0028886953493146177`}}], 
    LineBox[{{1, 0.3284577891375208}, {-0.5359519968691935, 1}}], 
    LineBox[{{-1, -0.9474493275398148}, {1, -0.16519439949608247`}}], 
    LineBox[{{1, -0.7218773936724218}, {-0.9502813526461079, 1}}], 
    LineBox[{{-1, 0.4840128651494293}, {-0.12438343255635115`, 1}}], 
    LineBox[{{-1, 0.02698096749462697}, {-0.7096665541952824, -1}}], 
    LineBox[{{0.0914998280865584, -1}, {-0.13324676956802373`, 1}}], 
    LineBox[{{-1, -0.8398510350366724}, {1, 0.6662827046634681}}], 
    LineBox[{{1, 0.7119480930559269}, {-0.9757169786676936, -1}}], 
    LineBox[{{-1, -0.371297537620128}, {1, -0.7187803044406775}}], 
    LineBox[{{0.20382277862283585`, -1}, {0.7298389662140576, 1}}], 
    LineBox[{{1, 0.8424411292242716}, {-0.8167424114169833, -1}}], 
    LineBox[{{0.881037993965214, -1}, {0.28819859948834775`, 1}}], 
    LineBox[{{-1, -0.4725029578758002}, {1, -0.3711968454355613}}], 
    LineBox[{{-1, 0.9431347492819154}, {-0.9680741665371798, 1}}], 
    LineBox[{{-1, -0.3396035733283993}, {0.7990692253970928, -1}}], 
    LineBox[{{0.9445774332914257, -1}, {0.08372869003042414, 1}}], 
    LineBox[{{1, -0.42047576092912253`}, {0.2661011677736873, -1}}], 
    LineBox[{{-1, -0.008117678203205794}, {0.36192075318439454`, -1}}], 
    LineBox[{{0.6266832036313416, -1}, {0.8881288246323137, 1}}], 
    LineBox[{{-1, -0.5898045877850292}, {0.12136070995782787`, 1}}], 
    LineBox[{{1, 0.44603336819752626`}, {-0.6955343720005255, -1}}], 
    LineBox[{{0.15268483981624117`, -1}, {0.6197368557855236, 1}}], 
    LineBox[{{-1, -0.9253069318165945}, {0.27710504338598824`, 1}}], 
    LineBox[{{0.5348250520998288, -1}, {-0.9162932934463892, 1}}], 
    LineBox[{{1, -0.5207602898712274}, {0.503446731442504, 1}}], 
    LineBox[{{-1, 0.43174244337334866`}, {1, 0.5189906230151252}}], 
    LineBox[{{-1, 0.25076278083210896`}, {1, 0.14614267055476252`}}], 
    LineBox[{{-0.46585314409779394`, -1}, {-0.17953310977337958`, 1}}], 
    LineBox[{{1, 0.10218820733939733`}, {0.734729036857688, 1}}], 
    LineBox[{{0.8493919047414921, -1}, {0.2520897396240462, 1}}], 
    LineBox[{{0.11723277006510696`, -1}, {0.8794349959126783, 1}}], 
    LineBox[{{0.04370189446089566, -1}, {0.36414619569604695`, 1}}], 
    LineBox[{{-1, -0.6019857549447898}, {1, 0.6085916691491156}}], 
    LineBox[{{-1, 0.5071563607472745}, {-0.44964569317645586`, 1}}], 
    LineBox[{{1, -0.9274486578577809}, {0.40684572382480794`, 1}}], 
    LineBox[{{1, 0.47686498445194286`}, {-0.32814755577304233`, 1}}], 
    LineBox[{{0.6220528078630496, -1}, {-0.34375220328750755`, 1}}], 
    LineBox[{{0.0602296854864405, -1}, {-0.674426100510478, 1}}], 
    LineBox[{{1, -0.3885546464065836}, {-0.8935319625717896, -1}}], 
    LineBox[{{0.13844968578176475`, -1}, {0.9576081841421452, 1}}], 
    LineBox[{{-1, -0.08005889408080874}, {0.9541854351292912, 1}}], 
    LineBox[{{-1, -0.2965166510568083}, {1, -0.9223133760678243}}], 
    LineBox[{{-0.0003839365986933815, -1}, {-0.15900410882852212`, 1}}], 
    LineBox[{{1, -0.33298930093859347`}, {0.3918475962331601, 1}}], 
    LineBox[{{1, 0.39796260919463977`}, {-0.5626376869348534, -1}}], 
    LineBox[{{0.02378180241363927, -1}, {0.6854059286320575, 1}}], 
    LineBox[{{-0.6004544238098332, -1}, {-0.6176277731076782, 1}}], 
    LineBox[{{1, -0.8743434249191484}, {-0.41214591855348887`, 1}}], 
    LineBox[{{-1, 0.04596223400343971}, {1, -0.25349076621187067`}}], 
    LineBox[{{1, 0.6016080461933826}, {0.7059714389091872, 1}}], 
    LineBox[{{-1, -0.2879328979005746}, {1, 0.9294667698226617}}], 
    LineBox[{{-1, -0.7197469056471474}, {0.5706778694805084, 1}}], 
    LineBox[{{1, -0.6155407095606718}, {0.8998431202777213, -1}}], 
    LineBox[{{1, -0.8361636239730493}, {-0.14729029320470693`, 1}}], 
    LineBox[{{-1, -0.9776517449355823}, {1, 0.33834189579500124`}}]}, 
   {RGBColor[1, 0, 0], 
    DiskBox[{0.12488416017759707, -0.04505365594280633}, 0.02]}}]], "Output",
 CellChangeTimes->{3.8636473398290873`*^9, 3.872595442614506*^9, 
  3.872595504328306*^9, 3.872595778339885*^9, 3.8725959270287485`*^9, 
  3.8725965945779257`*^9, 3.8725967514023347`*^9, 3.8725968004380074`*^9, 
  3.8725969634695168`*^9},
 CellLabel->"Out[14]=",ExpressionUUID->"3d9907fa-838b-4d08-bb1c-fc8486a8f09e"]
}, Open  ]],

Cell[CellGroupData[{

Cell[BoxData[
 RowBox[{
  RowBox[{"(*", " ", 
   RowBox[{
   "The", " ", "unnormalized", " ", "von", " ", "Mises", " ", "distribution", 
    " ", 
    RowBox[{"(", 
     RowBox[{"2", "D"}], ")"}]}], " ", "*)"}], "\[IndentingNewLine]", 
  RowBox[{
   RowBox[{
    RowBox[{
     RowBox[{"vMF", "[", 
      RowBox[{"\[Kappa]_", ",", "\[Alpha]_"}], "]"}], ":=", 
     RowBox[{"Exp", "[", 
      RowBox[{"\[Kappa]", "*", 
       RowBox[{"Cos", "[", "\[Alpha]", "]"}]}], "]"}]}], ";"}], 
   "\[IndentingNewLine]", 
   RowBox[{"Manipulate", "[", 
    RowBox[{
     RowBox[{"Plot", "[", 
      RowBox[{
       RowBox[{"vMF", "[", 
        RowBox[{"\[Kappa]", ",", "\[Alpha]"}], "]"}], ",", 
       RowBox[{"{", 
        RowBox[{"\[Alpha]", ",", 
         RowBox[{
          RowBox[{"-", "\[Pi]"}], "/", "2"}], ",", 
         RowBox[{"\[Pi]", "/", "2"}]}], "}"}], ",", 
       RowBox[{"Ticks", "->", 
        RowBox[{"{", 
         RowBox[{
          RowBox[{"Table", "[", 
           RowBox[{"v", ",", 
            RowBox[{"{", 
             RowBox[{"v", ",", 
              RowBox[{
               RowBox[{"-", "\[Pi]"}], "/", "2"}], ",", " ", 
              RowBox[{"\[Pi]", "/", "2"}], ",", 
              RowBox[{"\[Pi]", "/", "8"}]}], "}"}]}], "]"}], ",", 
          "Automatic"}], "}"}]}], ",", 
       RowBox[{"AxesOrigin", "\[Rule]", 
        RowBox[{"{", 
         RowBox[{"0", ",", "0"}], "}"}]}], ",", 
       RowBox[{"Filling", "\[Rule]", "Bottom"}]}], "]"}], ",", 
     RowBox[{"{", 
      RowBox[{
       RowBox[{"{", 
        RowBox[{"\[Kappa]", ",", "5"}], "}"}], ",", "0", ",", "100", ",", 
       "1"}], "}"}]}], "]"}]}]}]], "Input",
 CellChangeTimes->{{3.860796553027689*^9, 3.8607966144985943`*^9}, {
   3.8607967168107915`*^9, 3.8607968551099005`*^9}, {3.86079709856973*^9, 
   3.860797115519746*^9}, {3.8607971515266895`*^9, 3.8607972376991577`*^9}, {
   3.860797401694582*^9, 3.8607974321835804`*^9}, {3.860800674853694*^9, 
   3.860800719209092*^9}, {3.860800749461475*^9, 3.8608007856928797`*^9}, 
   3.860800820386741*^9, {3.860800892320855*^9, 3.860801107458852*^9}, {
   3.86080114682522*^9, 3.8608012119772196`*^9}, {3.872596410478491*^9, 
   3.872596449141983*^9}},
 CellLabel->"In[15]:=",ExpressionUUID->"1dfa8aea-add0-4fda-bfd0-bd6590194dd5"],

Cell[BoxData[
 TagBox[
  StyleBox[
   DynamicModuleBox[{$CellContext`\[Kappa]$$ = 5, Typeset`show$$ = True, 
    Typeset`bookmarkList$$ = {}, Typeset`bookmarkMode$$ = "Menu", 
    Typeset`animator$$, Typeset`animvar$$ = 1, Typeset`name$$ = 
    "\"untitled\"", Typeset`specs$$ = {{{
       Hold[$CellContext`\[Kappa]$$], 5}, 0, 100, 1}}, Typeset`size$$ = {
    450., {148., 154.96248182068956`}}, Typeset`update$$ = 0, 
    Typeset`initDone$$, Typeset`skipInitDone$$ = True}, 
    DynamicBox[Manipulate`ManipulateBoxes[
     1, StandardForm, "Variables" :> {$CellContext`\[Kappa]$$ = 5}, 
      "ControllerVariables" :> {}, 
      "OtherVariables" :> {
       Typeset`show$$, Typeset`bookmarkList$$, Typeset`bookmarkMode$$, 
        Typeset`animator$$, Typeset`animvar$$, Typeset`name$$, 
        Typeset`specs$$, Typeset`size$$, Typeset`update$$, Typeset`initDone$$,
         Typeset`skipInitDone$$}, "Body" :> Plot[
        $CellContext`vMF[$CellContext`\[Kappa]$$, $CellContext`\[Alpha]], \
{$CellContext`\[Alpha], (-Pi)/2, Pi/2}, Ticks -> {
          Table[$CellContext`v, {$CellContext`v, (-Pi)/2, Pi/2, Pi/8}], 
          Automatic}, AxesOrigin -> {0, 0}, Filling -> Bottom], 
      "Specifications" :> {{{$CellContext`\[Kappa]$$, 5}, 0, 100, 1}}, 
      "Options" :> {}, "DefaultOptions" :> {}],
     ImageSizeCache->{509., {202.91754160902929`, 210.08245839097071`}},
     SingleEvaluation->True],
    Deinitialization:>None,
    DynamicModuleValues:>{},
    SynchronousInitialization->True,
    UndoTrackedVariables:>{Typeset`show$$, Typeset`bookmarkMode$$},
    UnsavedVariables:>{Typeset`initDone$$},
    UntrackedVariables:>{Typeset`size$$}], "Manipulate",
   Deployed->True,
   StripOnInput->False],
  Manipulate`InterpretManipulate[1]]], "Output",
 CellChangeTimes->{
  3.863647339903154*^9, {3.8725955098255553`*^9, 3.8725955250028176`*^9}, 
   3.872595778379524*^9, 3.8725959270689287`*^9, 3.872596594608268*^9, 
   3.8725967514980803`*^9, 3.872596800475833*^9, 3.872596963500437*^9},
 CellLabel->"Out[16]=",ExpressionUUID->"35f3e124-d2f9-4472-b650-a20fecf0303b"]
}, Open  ]],

Cell[BoxData[{
 RowBox[{
  RowBox[{
   RowBox[{"\[Kappa]", "=", "5."}], ";"}], " ", 
  RowBox[{"(*", " ", 
   RowBox[{"concentration", " ", "parameter"}], " ", 
   "*)"}]}], "\[IndentingNewLine]", 
 RowBox[{
  RowBox[{"prob0", "=", 
   RowBox[{"vMF", "[", 
    RowBox[{"\[Kappa]", ",", "0"}], "]"}]}], ";"}], "\[IndentingNewLine]", 
 RowBox[{
  RowBox[{"prob180", "=", 
   RowBox[{"vMF", "[", 
    RowBox[{"\[Kappa]", ",", "\[Pi]"}], "]"}]}], ";"}]}], "Input",
 CellChangeTimes->{{3.8607777875230417`*^9, 3.8607777916325617`*^9}, {
   3.860778058431947*^9, 3.8607782107408943`*^9}, {3.860778255492654*^9, 
   3.8607782559124193`*^9}, {3.860793535739018*^9, 3.860793536039856*^9}, 
   3.860793571260045*^9, 3.8607964402569375`*^9, {3.8607965408345*^9, 
   3.86079654895086*^9}, {3.8607969308629303`*^9, 3.8607969309418926`*^9}, 
   3.8607970939680214`*^9, {3.860797209122663*^9, 3.860797209462578*^9}, 
   3.8607974399184885`*^9, 3.8607976437274885`*^9, 3.86079771677604*^9, 
   3.860798095609945*^9, 3.8607983956264505`*^9, 3.8607987073299932`*^9, {
   3.860799568900795*^9, 3.8607995690344005`*^9}, 3.8608015420415063`*^9, {
   3.8608016014829283`*^9, 3.860801601493866*^9}, 3.860804745385153*^9, 
   3.8608047812253675`*^9, 3.8608048500846887`*^9, {3.8610474850716324`*^9, 
   3.861047490001113*^9}, {3.8610505407056427`*^9, 3.8610505440455413`*^9}, 
   3.861050619222851*^9, 3.8610506809899015`*^9, {3.861572699865057*^9, 
   3.861572700033337*^9}, 3.861572776018181*^9},
 CellLabel->"In[17]:=",ExpressionUUID->"9902b1e9-0064-4690-af7c-aead671e31bb"],

Cell[CellGroupData[{

Cell[BoxData[{
 RowBox[{
  RowBox[{"stepN", "=", "350"}], ";"}], "\[IndentingNewLine]", 
 RowBox[{
  RowBox[{"stepCurr", "=", "1"}], ";"}], "\[IndentingNewLine]", 
 RowBox[{
  RowBox[{
   RowBox[{"pathCurr", "=", "pathStart"}], ";"}], 
  "\[IndentingNewLine]"}], "\[IndentingNewLine]", 
 RowBox[{
  RowBox[{"Print", "[", "\"\<Starting calculations...\>\"", "]"}], 
  ";"}], "\[IndentingNewLine]", 
 RowBox[{"For", "[", 
  RowBox[{
   RowBox[{"j", "=", "2"}], ",", 
   RowBox[{"j", "<=", "stepN"}], ",", 
   RowBox[{"j", "++"}], ",", "\[IndentingNewLine]", 
   RowBox[{
    RowBox[{"If", "[", 
     RowBox[{
      RowBox[{
       RowBox[{"Mod", "[", 
        RowBox[{"j", ",", "50"}], "]"}], "==", "0"}], ",", 
      RowBox[{"Print", "[", 
       RowBox[{"\"\<Calculating step: \>\"", ",", " ", "j"}], "]"}]}], "]"}], 
    ";", " ", "\[IndentingNewLine]", 
    RowBox[{"intAll", "=", 
     RowBox[{"{", "}"}]}], ";", "\[IndentingNewLine]", 
    RowBox[{"pathNextSet", "=", 
     RowBox[{"{", "}"}]}], ";", "\[IndentingNewLine]", "\[IndentingNewLine]", 
    RowBox[{"(*", " ", 
     RowBox[{
     "Collect", " ", "all", " ", "intersections", " ", "with", " ", "the", 
      " ", "current", " ", "line", " ", 
      RowBox[{
       RowBox[{"(", 
        RowBox[{"as", " ", "k", "*", "lineVec"}], ")"}], "."}]}], " ", "*)"}],
     "\[IndentingNewLine]", 
    RowBox[{"For", "[", 
     RowBox[{
      RowBox[{"i", "=", "1"}], ",", 
      RowBox[{"i", "<=", "lineN"}], ",", 
      RowBox[{"i", "++"}], ",", "\[IndentingNewLine]", 
      RowBox[{
       RowBox[{"If", "[", 
        RowBox[{
         RowBox[{
          RowBox[{"i", "==", "lineCurr"}], " ", "||", " ", 
          RowBox[{"i", "==", "lineCross"}]}], ",", 
         RowBox[{"Continue", "[", "]"}]}], "]"}], ";", "\[IndentingNewLine]", 
       RowBox[{"sol", "=", 
        RowBox[{"First", "@", 
         RowBox[{"NSolve", "[", 
          RowBox[{
           RowBox[{
            RowBox[{"pathCurr", "+", 
             RowBox[{"a", "*", 
              RowBox[{"lineVec", "[", 
               RowBox[{"[", "lineCurr", "]"}], "]"}]}]}], "==", 
            RowBox[{
             RowBox[{"linePoint", "[", 
              RowBox[{"[", "i", "]"}], "]"}], "+", 
             RowBox[{"b", "*", 
              RowBox[{"lineVec", "[", 
               RowBox[{"[", "i", "]"}], "]"}]}]}]}], ",", 
           RowBox[{"{", 
            RowBox[{"a", ",", "b"}], "}"}]}], "]"}]}]}], ";", 
       "\[IndentingNewLine]", 
       RowBox[{"intOne", "=", 
        RowBox[{
         RowBox[{"(", 
          RowBox[{"pathCurr", "+", 
           RowBox[{"a", "*", 
            RowBox[{"lineVec", "[", 
             RowBox[{"[", "lineCurr", "]"}], "]"}]}]}], ")"}], "/.", 
         "sol"}]}], ";", "\[IndentingNewLine]", 
       RowBox[{"k", "=", 
        RowBox[{"First", "[", 
         RowBox[{
          RowBox[{"{", 
           RowBox[{"a", ",", "b"}], "}"}], "/.", "sol"}], "]"}]}], ";", 
       "\[IndentingNewLine]", 
       RowBox[{"If", "[", 
        RowBox[{
         RowBox[{
          RowBox[{
           RowBox[{"-", "1"}], "<=", 
           RowBox[{"intOne", "[", 
            RowBox[{"[", "1", "]"}], "]"}], "<=", "1"}], "&&", 
          RowBox[{
           RowBox[{"-", "1"}], "<=", 
           RowBox[{"intOne", "[", 
            RowBox[{"[", "2", "]"}], "]"}], "<=", "1"}]}], ",", 
         "\[IndentingNewLine]", 
         RowBox[{"AppendTo", "[", 
          RowBox[{"intAll", ",", 
           RowBox[{"{", 
            RowBox[{"i", ",", "intOne", ",", "k"}], "}"}]}], "]"}]}], 
        "\[IndentingNewLine]", "]"}], ";"}]}], "\[IndentingNewLine]", "]"}], 
    ";", "\[IndentingNewLine]", "\[IndentingNewLine]", 
    RowBox[{"(*", " ", 
     RowBox[{
      RowBox[{
      "Select", " ", "the", " ", "closest", " ", "intersection", " ", "to", 
       " ", "the", " ", "current", " ", "point"}], ",", " ", 
      RowBox[{"in", " ", "the", " ", "current", " ", 
       RowBox[{"direction", "."}]}]}], " ", "*)"}], "\[IndentingNewLine]", 
    RowBox[{"intN", "=", "0"}], ";", "\[IndentingNewLine]", 
    RowBox[{"If", "[", 
     RowBox[{
      RowBox[{"dirCurr", ">", "0"}], ",", "\[IndentingNewLine]", 
      RowBox[{
       RowBox[{"intPos", "=", 
        RowBox[{"Select", "[", 
         RowBox[{"intAll", ",", 
          RowBox[{
           RowBox[{
            RowBox[{"#", "[", 
             RowBox[{"[", "3", "]"}], "]"}], ">", "0"}], "&"}]}], "]"}]}], 
       ";", "\[IndentingNewLine]", 
       RowBox[{"If", "[", 
        RowBox[{
         RowBox[{
          RowBox[{"Length", "@", "intPos"}], ">", "0"}], ",", 
         RowBox[{
          RowBox[{"pathNext", "=", 
           RowBox[{"First", "@", 
            RowBox[{"SortBy", "[", 
             RowBox[{"intPos", ",", "Last"}], "]"}]}]}], ";", 
          RowBox[{"intN", "=", "1"}]}]}], "]"}], ";"}]}], 
     "\[IndentingNewLine]", "]"}], ";", "\[IndentingNewLine]", 
    RowBox[{"If", "[", 
     RowBox[{
      RowBox[{"dirCurr", "<", "0"}], ",", "\[IndentingNewLine]", 
      RowBox[{
       RowBox[{"intNeg", "=", 
        RowBox[{"Select", "[", 
         RowBox[{"intAll", ",", 
          RowBox[{
           RowBox[{
            RowBox[{"#", "[", 
             RowBox[{"[", "3", "]"}], "]"}], "<", "0"}], "&"}]}], "]"}]}], 
       ";", "\[IndentingNewLine]", 
       RowBox[{"If", "[", 
        RowBox[{
         RowBox[{
          RowBox[{"Length", "@", "intNeg"}], ">", "0"}], ",", 
         RowBox[{
          RowBox[{"pathNext", "=", 
           RowBox[{"Last", "@", 
            RowBox[{"SortBy", "[", 
             RowBox[{"intNeg", ",", "Last"}], "]"}]}]}], ";", 
          RowBox[{"intN", "=", "1"}]}]}], "]"}], ";"}]}], 
     "\[IndentingNewLine]", "]"}], ";", "\[IndentingNewLine]", 
    RowBox[{"If", "[", 
     RowBox[{
      RowBox[{"intN", ">", "0"}], ",", "\[IndentingNewLine]", 
      RowBox[{
       RowBox[{"pathCurr", "=", 
        RowBox[{"pathNext", "[", 
         RowBox[{"[", "2", "]"}], "]"}]}], ";", "\[IndentingNewLine]", 
       RowBox[{"lineAngle1", "=", 
        RowBox[{"VectorAngle", "[", 
         RowBox[{
          RowBox[{"lineVec", "[", 
           RowBox[{"[", "lineCurr", "]"}], "]"}], ",", 
          RowBox[{"lineVec", "[", 
           RowBox[{"[", 
            RowBox[{"pathNext", "[", 
             RowBox[{"[", "1", "]"}], "]"}], "]"}], "]"}]}], "]"}]}], ";", 
       "\[IndentingNewLine]", 
       RowBox[{"lineAngle2", "=", 
        RowBox[{"\[Pi]", "-", "lineAngle1"}]}], ";", "\[IndentingNewLine]", 
       RowBox[{"prob1", "=", 
        RowBox[{"vMF", "[", 
         RowBox[{"\[Kappa]", ",", "lineAngle1"}], "]"}]}], ";", 
       "\[IndentingNewLine]", 
       RowBox[{"prob2", "=", 
        RowBox[{"vMF", "[", 
         RowBox[{"\[Kappa]", ",", "lineAngle2"}], "]"}]}], ";", 
       "\[IndentingNewLine]", 
       RowBox[{"stepOption", "=", 
        RowBox[{"RandomChoice", "[", 
         RowBox[{
          RowBox[{"{", 
           RowBox[{"prob0", ",", "prob180", ",", "prob1", ",", " ", "prob2"}],
            "}"}], "\[Rule]", 
          RowBox[{"{", 
           RowBox[{"1", ",", "2", ",", "3", ",", "4"}], "}"}]}], "]"}]}], ";",
        "\[IndentingNewLine]", 
       RowBox[{"Switch", "[", 
        RowBox[{"stepOption", ",", "\[IndentingNewLine]", "1", ",", " ", 
         RowBox[{"lineCross", "=", 
          RowBox[{"pathNext", "[", 
           RowBox[{"[", "1", "]"}], "]"}]}], ",", "\[IndentingNewLine]", "2", 
         ",", " ", 
         RowBox[{
          RowBox[{"lineCross", "=", 
           RowBox[{"pathNext", "[", 
            RowBox[{"[", "1", "]"}], "]"}]}], ";", " ", 
          RowBox[{"dirCurr", " ", "=", " ", 
           RowBox[{"-", "dirCurr"}]}]}], ",", "\[IndentingNewLine]", "3", ",",
          " ", 
         RowBox[{
          RowBox[{"lineCurr", "=", " ", 
           RowBox[{"pathNext", "[", 
            RowBox[{"[", "1", "]"}], "]"}]}], ";", "  ", 
          RowBox[{"lineCross", "=", "lineCurr"}]}], ",", 
         "\[IndentingNewLine]", "4", ",", " ", 
         RowBox[{
          RowBox[{"lineCurr", "=", " ", 
           RowBox[{"pathNext", "[", 
            RowBox[{"[", "1", "]"}], "]"}]}], ";", "  ", 
          RowBox[{"lineCross", "=", "lineCurr"}], ";", " ", 
          RowBox[{"dirCurr", " ", "=", " ", 
           RowBox[{"-", "dirCurr"}]}]}]}], "\[IndentingNewLine]", "]"}], ";", 
       "\[IndentingNewLine]", 
       RowBox[{"AppendTo", "[", 
        RowBox[{"allSteps", ",", "pathCurr"}], "]"}], ";", 
       "\[IndentingNewLine]", 
       RowBox[{"stepCurr", "++"}]}]}], "\[IndentingNewLine]", "]"}]}]}], 
  "\[IndentingNewLine]", "]"}], "\[IndentingNewLine]", 
 RowBox[{
  RowBox[{"Print", "[", "\"\<...Calculations finished.\>\"", "]"}], 
  ";"}]}], "Input",
 CellChangeTimes->{
  3.8605157706954007`*^9, 3.8605158060637655`*^9, {3.860516349831958*^9, 
   3.8605164237361403`*^9}, {3.8605164552920866`*^9, 3.860516512720905*^9}, {
   3.860516691188056*^9, 3.8605166917926426`*^9}, {3.8605182058317604`*^9, 
   3.8605182159555273`*^9}, {3.860518266339541*^9, 3.8605182873946085`*^9}, {
   3.860518321535672*^9, 3.8605183549315076`*^9}, {3.8605184784764705`*^9, 
   3.860518504843442*^9}, {3.8605185402226734`*^9, 3.86051861835443*^9}, {
   3.8605187142113867`*^9, 3.86051875947519*^9}, {3.860519084952257*^9, 
   3.8605191043707685`*^9}, {3.8605191455915003`*^9, 3.860519176020045*^9}, {
   3.860520031454588*^9, 3.8605201265509357`*^9}, {3.8605201610511785`*^9, 
   3.8605202325389056`*^9}, {3.860520785022574*^9, 3.8605208018980455`*^9}, {
   3.860520965423194*^9, 3.86052099994964*^9}, {3.860521052019616*^9, 
   3.8605210619201674`*^9}, {3.8605211192467985`*^9, 
   3.8605212895356827`*^9}, {3.860521326076315*^9, 3.8605213703750415`*^9}, {
   3.8605214133742714`*^9, 3.8605215071266003`*^9}, {3.860521574575234*^9, 
   3.8605215959271364`*^9}, 3.860521899263871*^9, {3.860521942372034*^9, 
   3.8605219690353193`*^9}, {3.860522125179265*^9, 3.860522126145442*^9}, {
   3.8605224723511453`*^9, 3.8605224810881543`*^9}, {3.860522609161459*^9, 
   3.860522611956969*^9}, 3.860523003475073*^9, 3.860523087056118*^9, {
   3.8605235628747635`*^9, 3.8605235667467966`*^9}, {3.8605238522714586`*^9, 
   3.8605238536506643`*^9}, {3.8605239201466465`*^9, 3.8605239207508154`*^9}, 
   3.860523982021538*^9, {3.8605240875897913`*^9, 3.8605241410101805`*^9}, {
   3.8605243238895464`*^9, 3.860524386425533*^9}, {3.8605244411054993`*^9, 
   3.8605244478494277`*^9}, {3.860524489513487*^9, 3.8605245211276197`*^9}, 
   3.860524640682924*^9, 3.8605284195372915`*^9, {3.860528459269204*^9, 
   3.86052846248919*^9}, {3.860528553261167*^9, 3.860528559819569*^9}, {
   3.8605286114299374`*^9, 3.8605286340647936`*^9}, {3.860528676716748*^9, 
   3.860528706192133*^9}, {3.8605287377928915`*^9, 3.86052874809709*^9}, {
   3.8605288733770695`*^9, 3.860528873696045*^9}, {3.860529255327602*^9, 
   3.86052931878393*^9}, {3.860529409349597*^9, 3.860529438646063*^9}, {
   3.8605294708599157`*^9, 3.8605295874564047`*^9}, {3.860535496398896*^9, 
   3.8605355298158803`*^9}, {3.8605355750462294`*^9, 3.8605355800595903`*^9}, 
   3.8605356509709864`*^9, {3.860535701786991*^9, 3.8605357102788305`*^9}, {
   3.8605360271107225`*^9, 3.860536059438721*^9}, {3.860536090382702*^9, 
   3.860536103638698*^9}, {3.8605365190581408`*^9, 3.8605365282375607`*^9}, {
   3.860536640002452*^9, 3.86053664167395*^9}, {3.8605367364819126`*^9, 
   3.8605368280739503`*^9}, {3.860536878394123*^9, 3.860536882657645*^9}, {
   3.860536951074588*^9, 3.860537055010375*^9}, {3.860537227054327*^9, 
   3.8605372273128586`*^9}, {3.8605374298542733`*^9, 
   3.8605374302181253`*^9}, {3.860537796867154*^9, 3.8605378701096673`*^9}, {
   3.8605381376411533`*^9, 3.8605382240458*^9}, {3.8605397553013215`*^9, 
   3.860539771621316*^9}, {3.8605979145974913`*^9, 3.860597915261262*^9}, {
   3.860601564569082*^9, 3.860601575354005*^9}, 3.8606016458101845`*^9, {
   3.8606017732834287`*^9, 3.8606018906536875`*^9}, 3.8606023411239395`*^9, {
   3.860605652873335*^9, 3.8606056541780815`*^9}, {3.860606053601682*^9, 
   3.860606092345832*^9}, {3.8606062015945396`*^9, 3.8606062092412853`*^9}, 
   3.8606063883370385`*^9, 3.860606809601077*^9, {3.8606070142788076`*^9, 
   3.8606070151286645`*^9}, {3.8606070548394613`*^9, 
   3.8606070705530105`*^9}, {3.860607288781145*^9, 3.860607454704692*^9}, {
   3.860607589541853*^9, 3.860607615503096*^9}, {3.860607652588952*^9, 
   3.860607677912405*^9}, {3.8606078944571304`*^9, 3.8606078949157915`*^9}, {
   3.860608101216384*^9, 3.8606081030350585`*^9}, {3.860608733271782*^9, 
   3.8606087418667088`*^9}, {3.860609300518588*^9, 3.860609302696912*^9}, {
   3.8606179857717943`*^9, 3.8606180310117097`*^9}, {3.860618097814308*^9, 
   3.8606181197977285`*^9}, {3.860618172717127*^9, 3.8606181808449535`*^9}, 
   3.8606184202017727`*^9, {3.8606184919666357`*^9, 3.8606185522141104`*^9}, {
   3.860618627180253*^9, 3.86061864018637*^9}, {3.860618689976804*^9, 
   3.8606187350227466`*^9}, {3.860618780257533*^9, 3.860618788957956*^9}, {
   3.860618917094404*^9, 3.860618941073533*^9}, {3.860618975086561*^9, 
   3.860618977289254*^9}, {3.86061918354171*^9, 3.860619220253275*^9}, {
   3.8606193179825974`*^9, 3.8606195256301365`*^9}, {3.860619607380205*^9, 
   3.860619607608949*^9}, {3.860619776533949*^9, 3.8606197769909816`*^9}, {
   3.8606201914324102`*^9, 3.860620239750103*^9}, {3.8606205180240855`*^9, 
   3.860620564007878*^9}, 3.860620629720574*^9, {3.8606211603583517`*^9, 
   3.860621171469273*^9}, {3.860621327748934*^9, 3.860621339492465*^9}, {
   3.860621800046706*^9, 3.860621805220064*^9}, {3.86062947807802*^9, 
   3.8606294898179026`*^9}, 3.8606299669578238`*^9, {3.8606300793466125`*^9, 
   3.860630204457749*^9}, {3.860630284410775*^9, 3.860630300313877*^9}, {
   3.8606305797006483`*^9, 3.8606305798822002`*^9}, {3.8606306392126045`*^9, 
   3.8606306544569564`*^9}, {3.8606309195143213`*^9, 
   3.8606309366856174`*^9}, {3.860631168858616*^9, 3.8606312254861603`*^9}, {
   3.860631555881918*^9, 3.8606316236213007`*^9}, {3.860632424139067*^9, 
   3.860632445931213*^9}, {3.8606329100374804`*^9, 3.8606329102977705`*^9}, {
   3.860634301606374*^9, 3.8606343308485303`*^9}, {3.860635168745491*^9, 
   3.8606352126158733`*^9}, {3.8606745553669558`*^9, 3.860674601987791*^9}, {
   3.860674697895769*^9, 3.8606747394907446`*^9}, {3.8606751579123363`*^9, 
   3.8606752097145576`*^9}, {3.8606761789360833`*^9, 3.860676179984277*^9}, {
   3.860677159350531*^9, 3.8606771952874236`*^9}, {3.8606772301983657`*^9, 
   3.860677241825057*^9}, {3.8606784982035794`*^9, 3.860678506478177*^9}, {
   3.8606785474140797`*^9, 3.8606785731215506`*^9}, 3.860678632792058*^9, {
   3.8606788618497486`*^9, 3.8606788619840684`*^9}, {3.860679213609624*^9, 
   3.8606792140263405`*^9}, {3.860692183458803*^9, 3.860692207862321*^9}, {
   3.8606923907739897`*^9, 3.860692428625812*^9}, {3.8606924858876653`*^9, 
   3.8606926166226215`*^9}, {3.8606926508786144`*^9, 
   3.8606928663342795`*^9}, {3.8606929965485044`*^9, 
   3.8606930153257136`*^9}, {3.860693053390482*^9, 3.8606932270492525`*^9}, {
   3.8606933326893873`*^9, 3.860693368084384*^9}, {3.8606934407333565`*^9, 
   3.8606934431323586`*^9}, {3.8606938028852377`*^9, 3.860693814228235*^9}, {
   3.8606938741962175`*^9, 3.8606939122602053`*^9}, {3.8606940508847075`*^9, 
   3.860694052804159*^9}, {3.8606941075241413`*^9, 3.8606941079080534`*^9}, {
   3.8606945957573214`*^9, 3.860694596158573*^9}, 3.8606979125443296`*^9, 
   3.8606980311857567`*^9, 3.8606983034161725`*^9, 3.860698410799737*^9, 
   3.860698744682919*^9, 3.8606994451518517`*^9, {3.8606995409286594`*^9, 
   3.860699541486408*^9}, {3.860699910703663*^9, 3.8606999160752025`*^9}, {
   3.860700816099225*^9, 3.86070081801023*^9}, {3.860700863106183*^9, 
   3.8607008676102066`*^9}, {3.860700907018418*^9, 3.860700910274272*^9}, 
   3.860700946880351*^9, 3.860701056711237*^9, 3.860701133106099*^9, {
   3.8607125295884132`*^9, 3.8607125504149103`*^9}, {3.860712583546906*^9, 
   3.8607125840273705`*^9}, {3.86071262950782*^9, 3.8607127441469154`*^9}, {
   3.860712868958227*^9, 3.8607129223730564`*^9}, {3.860712959132245*^9, 
   3.860713035363508*^9}, {3.8607130968742275`*^9, 3.8607131930491962`*^9}, {
   3.86071323821202*^9, 3.8607132399639463`*^9}, {3.8607132994141574`*^9, 
   3.860713340961955*^9}, {3.8607134280984945`*^9, 3.860713457025075*^9}, {
   3.8607135281644893`*^9, 3.860713535569023*^9}, {3.8607136039778976`*^9, 
   3.8607136603470397`*^9}, {3.8607137096284733`*^9, 
   3.8607137218024864`*^9}, {3.8607137575950117`*^9, 3.860713770826994*^9}, {
   3.8607146180430574`*^9, 3.8607146340459075`*^9}, {3.86071503267362*^9, 
   3.8607150471378736`*^9}, {3.8607151263745337`*^9, 3.860715134009492*^9}, {
   3.8607157758582172`*^9, 3.8607158111011467`*^9}, {3.860715888427926*^9, 
   3.860715895883237*^9}, {3.860776478818121*^9, 3.8607764792620482`*^9}, {
   3.8607765240179586`*^9, 3.8607765407871*^9}, {3.8607768638192415`*^9, 
   3.8607769007874575`*^9}, {3.8607774014891806`*^9, 3.860777411501746*^9}, 
   3.860777570050082*^9, {3.8607776952340555`*^9, 3.860777804553568*^9}, {
   3.86077793346513*^9, 3.860778019929472*^9}, {3.8607783783295593`*^9, 
   3.8607784220285387`*^9}, {3.86077856154049*^9, 3.860778583499222*^9}, {
   3.860778652300462*^9, 3.8607787918094053`*^9}, {3.860778826445401*^9, 
   3.8607788321964016`*^9}, {3.860778862817401*^9, 3.860778886972482*^9}, {
   3.8607789553963614`*^9, 3.8607789822379217`*^9}, {3.860779123420307*^9, 
   3.860779131590299*^9}, {3.8607791721502857`*^9, 3.860779201620281*^9}, {
   3.8607792513402653`*^9, 3.8607792535562644`*^9}, {3.8607793195622272`*^9, 
   3.860779350580615*^9}, {3.8607794125078664`*^9, 3.8607794370243053`*^9}, {
   3.860779553988166*^9, 3.8607795994911585`*^9}, {3.860779675189125*^9, 
   3.860779689660122*^9}, {3.8607797767926826`*^9, 3.860779789197089*^9}, {
   3.8607823390541067`*^9, 3.860782339534253*^9}, {3.86078256743219*^9, 
   3.8607825759471793`*^9}, 3.8607827894441867`*^9, {3.8607829318563404`*^9, 
   3.8607829779138517`*^9}, {3.8607830216744237`*^9, 
   3.8607830219530935`*^9}, {3.8607871065654116`*^9, 3.860787160094221*^9}, {
   3.860787243662958*^9, 3.860787244766626*^9}, {3.860791652739002*^9, 
   3.860791654589594*^9}, {3.860791695866017*^9, 3.86079184690446*^9}, {
   3.8607919843334923`*^9, 3.860792042221611*^9}, {3.860792088125517*^9, 
   3.860792106103325*^9}, {3.86079224612996*^9, 3.8607923014392138`*^9}, {
   3.8607924511100903`*^9, 3.860792472734232*^9}, {3.8607925644241447`*^9, 
   3.860792673981283*^9}, {3.8607927068539605`*^9, 3.860792839843111*^9}, {
   3.860793300046689*^9, 3.8607933305149546`*^9}, {3.860794137922779*^9, 
   3.860794154825246*^9}, {3.8607943898607244`*^9, 3.860794400380151*^9}, {
   3.8607947019338837`*^9, 3.860794729573513*^9}, {3.8607951006727886`*^9, 
   3.8607951049952803`*^9}, {3.860795379757862*^9, 3.860795387301669*^9}, {
   3.8607969763568745`*^9, 3.8607969888123274`*^9}, {3.860797025414082*^9, 
   3.86079705984568*^9}, {3.860797953819371*^9, 3.8607979539803867`*^9}, {
   3.8607981666751165`*^9, 3.8607981670243487`*^9}, {3.860798692339138*^9, 
   3.8607986924025874`*^9}, {3.8607987640940285`*^9, 3.860798764458725*^9}, 
   3.8607997131697617`*^9, {3.860801450738023*^9, 3.860801450845772*^9}, {
   3.8608016942042637`*^9, 3.860801694571517*^9}, {3.8608019829705667`*^9, 
   3.86080198325345*^9}, 3.860804555705003*^9, {3.8608046608413305`*^9, 
   3.86080467576132*^9}, 3.860804710717117*^9, {3.861047312974444*^9, 
   3.861047404419307*^9}, {3.8610475171359253`*^9, 3.8610475412095456`*^9}, {
   3.8615730994789095`*^9, 3.861573100154441*^9}, {3.8615731587314177`*^9, 
   3.861573159087682*^9}, {3.861573234368024*^9, 3.861573234482961*^9}, {
   3.861573327898568*^9, 3.8615733282746816`*^9}, {3.861573501916128*^9, 
   3.8615735020804715`*^9}, {3.872596063953717*^9, 3.872596153116166*^9}},
 CellLabel->"In[20]:=",ExpressionUUID->"18f97d96-9fae-48a6-b73f-55cc699d7d5e"],

Cell[CellGroupData[{

Cell[BoxData["\<\"Starting calculations...\"\>"], "Print",
 CellChangeTimes->{3.863647347101713*^9, 3.8725955529955397`*^9, 
  3.872595785301505*^9, 3.8725959344179583`*^9, 3.872596594714475*^9, 
  3.872596751959098*^9, 3.8725968008746595`*^9, 3.8725969636847706`*^9},
 CellLabel->
  "During evaluation of \
In[20]:=",ExpressionUUID->"989039ba-a709-4bfa-8f6e-04890f7d3218"],

Cell[BoxData[
 InterpretationBox[
  RowBox[{"\<\"Calculating step: \"\>", "\[InvisibleSpace]", "50"}],
  SequenceForm["Calculating step: ", 50],
  Editable->False]], "Print",
 CellChangeTimes->{3.863647347101713*^9, 3.8725955529955397`*^9, 
  3.872595785301505*^9, 3.8725959344179583`*^9, 3.872596594714475*^9, 
  3.872596751959098*^9, 3.8725968008746595`*^9, 3.8725969705533905`*^9},
 CellLabel->
  "During evaluation of \
In[20]:=",ExpressionUUID->"4d90e78f-a56b-4e6c-aac8-7043952c4f3e"],

Cell[BoxData[
 InterpretationBox[
  RowBox[{"\<\"Calculating step: \"\>", "\[InvisibleSpace]", "100"}],
  SequenceForm["Calculating step: ", 100],
  Editable->False]], "Print",
 CellChangeTimes->{3.863647347101713*^9, 3.8725955529955397`*^9, 
  3.872595785301505*^9, 3.8725959344179583`*^9, 3.872596594714475*^9, 
  3.872596751959098*^9, 3.8725968008746595`*^9, 3.8725969778029985`*^9},
 CellLabel->
  "During evaluation of \
In[20]:=",ExpressionUUID->"b8a8ec49-193e-4ac0-9031-85d88579ccad"],

Cell[BoxData[
 InterpretationBox[
  RowBox[{"\<\"Calculating step: \"\>", "\[InvisibleSpace]", "150"}],
  SequenceForm["Calculating step: ", 150],
  Editable->False]], "Print",
 CellChangeTimes->{3.863647347101713*^9, 3.8725955529955397`*^9, 
  3.872595785301505*^9, 3.8725959344179583`*^9, 3.872596594714475*^9, 
  3.872596751959098*^9, 3.8725968008746595`*^9, 3.8725969849179564`*^9},
 CellLabel->
  "During evaluation of \
In[20]:=",ExpressionUUID->"9f82e098-fda0-4a0d-beb1-1be6e8dd18a2"],

Cell[BoxData[
 InterpretationBox[
  RowBox[{"\<\"Calculating step: \"\>", "\[InvisibleSpace]", "200"}],
  SequenceForm["Calculating step: ", 200],
  Editable->False]], "Print",
 CellChangeTimes->{3.863647347101713*^9, 3.8725955529955397`*^9, 
  3.872595785301505*^9, 3.8725959344179583`*^9, 3.872596594714475*^9, 
  3.872596751959098*^9, 3.8725968008746595`*^9, 3.8725969920308914`*^9},
 CellLabel->
  "During evaluation of \
In[20]:=",ExpressionUUID->"dc8db9d1-104f-4d09-b011-29dbffa6b1da"],

Cell[BoxData[
 InterpretationBox[
  RowBox[{"\<\"Calculating step: \"\>", "\[InvisibleSpace]", "250"}],
  SequenceForm["Calculating step: ", 250],
  Editable->False]], "Print",
 CellChangeTimes->{3.863647347101713*^9, 3.8725955529955397`*^9, 
  3.872595785301505*^9, 3.8725959344179583`*^9, 3.872596594714475*^9, 
  3.872596751959098*^9, 3.8725968008746595`*^9, 3.8725969992605495`*^9},
 CellLabel->
  "During evaluation of \
In[20]:=",ExpressionUUID->"856c0aba-56cc-4c02-a554-6e53b29f7cd2"],

Cell[BoxData[
 InterpretationBox[
  RowBox[{"\<\"Calculating step: \"\>", "\[InvisibleSpace]", "300"}],
  SequenceForm["Calculating step: ", 300],
  Editable->False]], "Print",
 CellChangeTimes->{3.863647347101713*^9, 3.8725955529955397`*^9, 
  3.872595785301505*^9, 3.8725959344179583`*^9, 3.872596594714475*^9, 
  3.872596751959098*^9, 3.8725968008746595`*^9, 3.8725970064493446`*^9},
 CellLabel->
  "During evaluation of \
In[20]:=",ExpressionUUID->"52d17d16-9a4c-45ce-bcba-8358aaa61516"],

Cell[BoxData[
 InterpretationBox[
  RowBox[{"\<\"Calculating step: \"\>", "\[InvisibleSpace]", "350"}],
  SequenceForm["Calculating step: ", 350],
  Editable->False]], "Print",
 CellChangeTimes->{3.863647347101713*^9, 3.8725955529955397`*^9, 
  3.872595785301505*^9, 3.8725959344179583`*^9, 3.872596594714475*^9, 
  3.872596751959098*^9, 3.8725968008746595`*^9, 3.872597013577243*^9},
 CellLabel->
  "During evaluation of \
In[20]:=",ExpressionUUID->"57138673-c576-4203-99cd-3f8af319c094"],

Cell[BoxData["\<\"...Calculations finished.\"\>"], "Print",
 CellChangeTimes->{3.863647347101713*^9, 3.8725955529955397`*^9, 
  3.872595785301505*^9, 3.8725959344179583`*^9, 3.872596594714475*^9, 
  3.872596751959098*^9, 3.8725968008746595`*^9, 3.872597013721854*^9},
 CellLabel->
  "During evaluation of \
In[20]:=",ExpressionUUID->"f3a14c82-7caa-485d-b379-5e3dbca20652"]
}, Open  ]]
}, Open  ]],

Cell[CellGroupData[{

Cell[BoxData[
 RowBox[{"Figure", "=", 
  RowBox[{"Graphics", "[", 
   RowBox[{
    RowBox[{"{", 
     RowBox[{
      RowBox[{"Thickness", "[", "0.003", "]"}], ",", 
      RowBox[{"RGBColor", "[", 
       RowBox[{"{", 
        RowBox[{"0", ",", "0.6", ",", "0"}], "}"}], "]"}], ",", 
      RowBox[{"Line", "/@", "lineEnds"}], ",", 
      RowBox[{"RGBColor", "[", 
       RowBox[{"{", 
        RowBox[{"0", ",", "0", ",", "1"}], "}"}], "]"}], ",", 
      RowBox[{"Thickness", "[", "0.007", "]"}], ",", 
      RowBox[{"Line", "/@", 
       RowBox[{"Partition", "[", 
        RowBox[{"allSteps", ",", "2", ",", "1"}], "]"}]}], ",", 
      RowBox[{"PlotRange", "->", 
       RowBox[{"{", 
        RowBox[{
         RowBox[{"{", 
          RowBox[{
           RowBox[{"-", "1"}], ",", "1"}], "}"}], ",", 
         RowBox[{"{", 
          RowBox[{
           RowBox[{"-", "1"}], ",", "1"}], "}"}]}], "}"}]}]}], "}"}], ",", 
    RowBox[{"ImageSize", "\[Rule]", "500"}]}], "]"}]}]], "Input",
 CellChangeTimes->{{3.860683768095396*^9, 3.860683821584235*^9}, {
  3.860684326992253*^9, 3.860684329268697*^9}, {3.8606942296483355`*^9, 
  3.8606942546120987`*^9}, {3.860694325284071*^9, 3.860694345232055*^9}, {
  3.8636474135073977`*^9, 3.8636474163823647`*^9}, {3.8636474750748644`*^9, 
  3.8636474791382937`*^9}, {3.872595623935873*^9, 3.8725956245073676`*^9}},
 CellLabel->"In[26]:=",ExpressionUUID->"f4533154-35b8-41f9-93e8-23696809801e"],

Cell[BoxData[
 GraphicsBox[{
   {RGBColor[0, 0.6, 0], Thickness[0.003], 
    LineBox[{{-1, -0.859942079456075}, {-0.4043986378549469, -1}}], 
    LineBox[{{-1, -0.9947761647651195}, {1, -0.7531058865012052}}], 
    LineBox[{{-1, -0.8000512639843346}, {1, -0.38561080895368866`}}], 
    LineBox[{{-0.3669005840681645, -1}, {-0.5848683006064147, 1}}], 
    LineBox[{{-1, -0.5922624789927454}, {-0.6867000179307147, -1}}], 
    LineBox[{{-1, 0.019274447480086936`}, {1, 0.27966522321385556`}}], 
    LineBox[{{0.1154753189877766, -1}, {0.8835887085025055, 1}}], 
    LineBox[{{-1, 0.7637469569304994}, {-0.09617753854074285, 1}}], 
    LineBox[{{1, -0.4105384284019031}, {-0.12826374189056258`, 1}}], 
    LineBox[{{-1, -0.23089166063227895`}, {0.5105257184263041, -1}}], 
    LineBox[{{-0.1531390735979127, -1}, {0.46660943946906347`, 1}}], 
    LineBox[{{-1, 0.557858991135043}, {1, -0.46478416300889275`}}], 
    LineBox[{{0.6170935750083829, -1}, {-0.2818956748195639, 1}}], 
    LineBox[{{-0.37862884296559507`, -1}, {0.9919358245180387, 1}}], 
    LineBox[{{1, -0.396881823203205}, {-0.48694945424640823`, 1}}], 
    LineBox[{{-1, -0.12142116801413835`}, {-0.28950046453700645`, 1}}], 
    LineBox[{{-1, 0.22296739042138364`}, {1, 0.1782265282535289}}], 
    LineBox[{{-1, -0.0006504127490836517}, {0.052941839972397674`, -1}}], 
    LineBox[{{-1, -0.04217376991613098}, {1, 0.8245972975327693}}], 
    LineBox[{{-0.771913724038851, -1}, {-0.4922058647286286, 1}}], 
    LineBox[{{1, -0.05346703327153849}, {-0.002189801672061243, -1}}], 
    LineBox[{{-1, -0.44186423111707107`}, {-0.8482333107580997, 1}}], 
    LineBox[{{-1, 0.41342139646603565`}, {1, 0.1673479374330443}}], 
    LineBox[{{1, 0.022532647253049088`}, {-0.5716612922717529, 1}}], 
    LineBox[{{1, -0.683494069841152}, {-0.6525039785003465, 1}}], 
    LineBox[{{0.7203261663005923, -1}, {0.9519990605959867, 1}}], 
    LineBox[{{0.9547191600106417, -1}, {-0.7821324180709288, 1}}], 
    LineBox[{{-0.7229208577272059, -1}, {0.8301589944012289, 1}}], 
    LineBox[{{-1, 0.0076564469106805534`}, {1, -0.8202065982177377}}], 
    LineBox[{{-1, -0.9882771001527644}, {1, -0.38081091493481417`}}], 
    LineBox[{{0.1345730183241706, -1}, {-0.04625220837185433, 1}}], 
    LineBox[{{-0.7398800891017749, -1}, {-0.6376815758250688, 1}}], 
    LineBox[{{-0.998379172747517, -1}, {-0.11073893184223732`, 1}}], 
    LineBox[{{1, 0.06439499494396374}, {-0.9316910417355793, 1}}], 
    LineBox[{{1, 0.27919326267533384`}, {0.09179353431387023, -1}}], 
    LineBox[{{1, 0.9532267300086174}, {0.8253210232387338, 1}}], 
    LineBox[{{-0.9668500361038834, -1}, {0.5802801442395489, 1}}], 
    LineBox[{{-1, 0.4348233393624013}, {0.7808137549199811, 1}}], 
    LineBox[{{-0.5905931883462382, -1}, {0.5910485455402316, 1}}], 
    LineBox[{{-1, -0.6824155571156181}, {1, -0.5396410606269174}}], 
    LineBox[{{-1, -0.8079441169947238}, {1, -0.2725486633630833}}], 
    LineBox[{{1, -0.9017210914220822}, {-0.749668388015598, -1}}], 
    LineBox[{{1, 0.14028191869961268`}, {-0.08701345019383645, -1}}], 
    LineBox[{{-1, 0.13171591434483235`}, {0.22328394041486221`, 1}}], 
    LineBox[{{1, 0.9132012316813235}, {0.8977261463166228, 1}}], 
    LineBox[{{0.5426075303270133, -1}, {0.963419646160418, 1}}], 
    LineBox[{{-1, 0.9885721295579092}, {-0.18230810738478864`, -1}}], 
    LineBox[{{-1, -0.12341600604908948`}, {-0.23163112241493813`, -1}}], 
    LineBox[{{-1, 0.4792038262330575}, {1, 0.9729761521397131}}], 
    LineBox[{{-1, 0.8875944920797758}, {0.7880635186560512, -1}}], 
    LineBox[{{-1, 0.012241966150534096`}, {1, 0.06232432351004639}}], 
    LineBox[{{-1, -0.12212100350476088`}, {1, -0.6222370109351919}}], 
    LineBox[{{-1, 0.7722802390060742}, {-0.7918310127809294, -1}}], 
    LineBox[{{-1, 0.21905665704266603`}, {0.893792668681956, -1}}], 
    LineBox[{{-0.9374396169577691, -1}, {-0.6851400819764024, 1}}], 
    LineBox[{{0.3893389056826231, -1}, {-0.32450124772170785`, 1}}], 
    LineBox[{{-1, 0.43568142012479905`}, {1, -0.3477126782345801}}], 
    LineBox[{{-0.7993633965509926, -1}, {0.6527318291559782, 1}}], 
    LineBox[{{-1, 0.8102869432202113}, {-0.15354489187216938`, 1}}], 
    LineBox[{{1, -0.34152807881386815`}, {0.3879239598776633, -1}}], 
    LineBox[{{1, 0.43665332911118554`}, {-0.10622628504214945`, 1}}], 
    LineBox[{{1, 0.7785599222843999}, {-0.9430806743914057, -1}}], 
    LineBox[{{-1, -0.34928091418820933`}, {0.0019355177836914306`, 1}}], 
    LineBox[{{-1, -0.787804514498556}, {1, -0.5644935393971003}}], 
    LineBox[{{-1, -0.8520216576655057}, {1, 0.8202504923149037}}], 
    LineBox[{{0.9725411787690584, -1}, {0.3776025873353719, 1}}], 
    LineBox[{{-1, -0.34526083082992615`}, {0.4128740972051588, 1}}], 
    LineBox[{{-1, -0.7535876651982191}, {1, -0.8790572770804428}}], 
    LineBox[{{-0.6225035191314782, -1}, {0.5958397629065234, 1}}], 
    LineBox[{{-1, -0.3611663319485897}, {1, -0.63199568765546}}], 
    LineBox[{{1, -0.47487544636216994`}, {-0.036234092926724894`, 1}}], 
    LineBox[{{-1, -0.6248797988560217}, {0.8678491325521989, -1}}], 
    LineBox[{{1, 0.2554924815606957}, {0.2765050128127791, 1}}], 
    LineBox[{{1, -0.5981589164514636}, {0.6032260570578699, -1}}], 
    LineBox[{{-1, 0.7062549168535169}, {-0.045534941074007074`, -1}}], 
    LineBox[{{-0.9768722900882645, -1}, {0.884320149938906, 1}}], 
    LineBox[{{-1, 0.9460905588029207}, {0.6388328828946369, -1}}], 
    LineBox[{{0.24705904757850308`, -1}, {-0.3033794070584176, 1}}], 
    LineBox[{{-1, 0.13968859956588064`}, {1, -0.05063597023964122}}], 
    LineBox[{{-1, -0.8982073593785642}, {1, -0.6391060653314244}}], 
    LineBox[{{-1, -0.18925615877930188`}, {1, 0.1761812199396526}}], 
    LineBox[{{1, 0.37427029174621984`}, {-0.8940390818994383, 1}}], 
    LineBox[{{-1, -0.7704462664720254}, {1, 0.23446823859943827`}}], 
    LineBox[{{-1, -0.42635072269296403`}, {1, -0.4643319742907013}}], 
    LineBox[{{-1, -0.20444184494207618`}, {-0.41079041059752563`, -1}}], 
    LineBox[{{0.5797940566401548, -1}, {0.6230491296004488, 1}}], 
    LineBox[{{-1, 0.11582139010867214`}, {1, 0.3298428918871004}}], 
    LineBox[{{-1, 0.8190115917759494}, {1, 0.00684907817642491}}], 
    LineBox[{{0.4854018322472009, -1}, {0.8709423416634501, 1}}], 
    LineBox[{{-1, 0.32877164007572957`}, {0.10339268115610237`, 1}}], 
    LineBox[{{0.2410068699262958, -1}, {0.0917810012573523, 1}}], 
    LineBox[{{0.10951172616287116`, -1}, {-0.8959209225868919, 1}}], 
    LineBox[{{-1, -0.050977170723748064`}, {1, 0.36089593330086356`}}], 
    LineBox[{{-1, 0.7277381651242225}, {0.4935891692756773, -1}}], 
    LineBox[{{1, 0.295617408483648}, {-0.5695481045828523, 1}}], 
    LineBox[{{1, 0.49908531045611476`}, {-0.7623626025623025, -1}}], 
    LineBox[{{0.2226382946268513, -1}, {0.7885338554081898, 1}}], 
    LineBox[{{-1, 0.0715675311863979}, {1, 0.31131960514382956`}}], 
    LineBox[{{-1, 0.13660348160445063`}, {0.11929347454494546`, 1}}], 
    LineBox[{{1, 0.5765290622923254}, {-0.21408894419399616`, -1}}], 
    LineBox[{{-1, 0.5888397951177755}, {0.6018803855075042, -1}}], 
    LineBox[{{-1, -0.022909237647963234`}, {-0.5227154615457204, 1}}], 
    LineBox[{{-1, -0.40692164581392354`}, {0.13885698559275256`, -1}}], 
    LineBox[{{-1, 0.9641000641501223}, {1, -0.35732453079295623`}}], 
    LineBox[{{1, -0.9567480013563096}, {0.9299889723095617, -1}}], 
    LineBox[{{-1, -0.38119438194641925`}, {1, 0.537969733416678}}], 
    LineBox[{{-0.8018562554066488, -1}, {-0.6492828144563286, 1}}], 
    LineBox[{{-1, 0.6723880913116297}, {1, -0.7989837421235778}}], 
    LineBox[{{-1, 0.9725654616146868}, {1, -0.05896043509208918}}], 
    LineBox[{{-1, -0.5013897380305472}, {1, -0.6654095802079958}}], 
    LineBox[{{1, -0.470379784597826}, {0.24318755802794992`, -1}}], 
    LineBox[{{-1, 0.3702328278369702}, {1, -0.1592383233258704}}], 
    LineBox[{{-1, -0.9096644551636262}, {0.479858279799278, 1}}], 
    LineBox[{{-1, -0.5675434736681256}, {1, -0.8621532313351962}}], 
    LineBox[{{-1, 0.4884906403016136}, {1, 0.28581549752080515`}}], 
    LineBox[{{1, 0.925783371919276}, {-0.5060935192092021, -1}}], 
    LineBox[{{-1, 0.032457284898073605`}, {1, 0.7718075801156441}}], 
    LineBox[{{-1, -0.27003242128981736`}, {0.8885221496609612, -1}}], 
    LineBox[{{-1, -0.08707900111293629}, {1, -0.012359582602331642`}}], 
    LineBox[{{-1, -0.9067911242205731}, {1, -0.314113989104757}}], 
    LineBox[{{0.7660694717340899, -1}, {-0.19991366468641872`, 1}}], 
    LineBox[{{-0.39241237707877896`, -1}, {0.226027016036541, 1}}], 
    LineBox[{{-1, 0.6344413857356778}, {1, -0.4784321752022354}}], 
    LineBox[{{-1, 0.12969214722754469`}, {1, 0.6352583031105409}}], 
    LineBox[{{0.4794751268624596, -1}, {-0.23699127999960853`, 1}}], 
    LineBox[{{1, 0.011006289562907652`}, {-0.6067029971984012, -1}}], 
    LineBox[{{-1, 0.7146684851134689}, {-0.07464449416568128, 1}}], 
    LineBox[{{1, 0.4471612181048807}, {0.3099338257041191, -1}}], 
    LineBox[{{-1, 0.922215848371161}, {1, -0.24362238032250272`}}], 
    LineBox[{{-1, -0.3302687596401395}, {1, -0.038575769761602284`}}], 
    LineBox[{{-0.08167234231172342, -1}, {0.9618124520055513, 1}}], 
    LineBox[{{1, 0.59925836964856}, {0.017336203340752775`, 1}}], 
    LineBox[{{1, 0.23937874032904033`}, {-0.3553136513327154, -1}}], 
    LineBox[{{0.08864775717160765, -1}, {-0.1871941869527907, 1}}], 
    LineBox[{{-1, 0.22834506542160382`}, {1, -0.9765307134666356}}], 
    LineBox[{{1, -0.01274066846918421}, {0.5169122973952399, -1}}], 
    LineBox[{{-1, 0.33672602666441204`}, {1, 0.17996890410899424`}}], 
    LineBox[{{1, 0.027209312719292635`}, {0.00034964533270650833`, 1}}], 
    LineBox[{{-0.6764720136065051, -1}, {-0.8473567861135887, 1}}], 
    LineBox[{{-1, -0.5772841488421581}, {1, 0.8615216358265758}}], 
    LineBox[{{-1, -0.7977125960279532}, {1, -0.3728053057616118}}], 
    LineBox[{{-1, 0.17265897613858747`}, {1, -0.453180956080942}}], 
    LineBox[{{-0.7443067867481193, -1}, {-0.8383884991298606, 1}}], 
    LineBox[{{-1, -0.3527010579471216}, {-0.10715537603237187`, 1}}], 
    LineBox[{{-1, 0.12600663057762138`}, {1, -0.0028886953493146177`}}], 
    LineBox[{{1, 0.3284577891375208}, {-0.5359519968691935, 1}}], 
    LineBox[{{-1, -0.9474493275398148}, {1, -0.16519439949608247`}}], 
    LineBox[{{1, -0.7218773936724218}, {-0.9502813526461079, 1}}], 
    LineBox[{{-1, 0.4840128651494293}, {-0.12438343255635115`, 1}}], 
    LineBox[{{-1, 0.02698096749462697}, {-0.7096665541952824, -1}}], 
    LineBox[{{0.0914998280865584, -1}, {-0.13324676956802373`, 1}}], 
    LineBox[{{-1, -0.8398510350366724}, {1, 0.6662827046634681}}], 
    LineBox[{{1, 0.7119480930559269}, {-0.9757169786676936, -1}}], 
    LineBox[{{-1, -0.371297537620128}, {1, -0.7187803044406775}}], 
    LineBox[{{0.20382277862283585`, -1}, {0.7298389662140576, 1}}], 
    LineBox[{{1, 0.8424411292242716}, {-0.8167424114169833, -1}}], 
    LineBox[{{0.881037993965214, -1}, {0.28819859948834775`, 1}}], 
    LineBox[{{-1, -0.4725029578758002}, {1, -0.3711968454355613}}], 
    LineBox[{{-1, 0.9431347492819154}, {-0.9680741665371798, 1}}], 
    LineBox[{{-1, -0.3396035733283993}, {0.7990692253970928, -1}}], 
    LineBox[{{0.9445774332914257, -1}, {0.08372869003042414, 1}}], 
    LineBox[{{1, -0.42047576092912253`}, {0.2661011677736873, -1}}], 
    LineBox[{{-1, -0.008117678203205794}, {0.36192075318439454`, -1}}], 
    LineBox[{{0.6266832036313416, -1}, {0.8881288246323137, 1}}], 
    LineBox[{{-1, -0.5898045877850292}, {0.12136070995782787`, 1}}], 
    LineBox[{{1, 0.44603336819752626`}, {-0.6955343720005255, -1}}], 
    LineBox[{{0.15268483981624117`, -1}, {0.6197368557855236, 1}}], 
    LineBox[{{-1, -0.9253069318165945}, {0.27710504338598824`, 1}}], 
    LineBox[{{0.5348250520998288, -1}, {-0.9162932934463892, 1}}], 
    LineBox[{{1, -0.5207602898712274}, {0.503446731442504, 1}}], 
    LineBox[{{-1, 0.43174244337334866`}, {1, 0.5189906230151252}}], 
    LineBox[{{-1, 0.25076278083210896`}, {1, 0.14614267055476252`}}], 
    LineBox[{{-0.46585314409779394`, -1}, {-0.17953310977337958`, 1}}], 
    LineBox[{{1, 0.10218820733939733`}, {0.734729036857688, 1}}], 
    LineBox[{{0.8493919047414921, -1}, {0.2520897396240462, 1}}], 
    LineBox[{{0.11723277006510696`, -1}, {0.8794349959126783, 1}}], 
    LineBox[{{0.04370189446089566, -1}, {0.36414619569604695`, 1}}], 
    LineBox[{{-1, -0.6019857549447898}, {1, 0.6085916691491156}}], 
    LineBox[{{-1, 0.5071563607472745}, {-0.44964569317645586`, 1}}], 
    LineBox[{{1, -0.9274486578577809}, {0.40684572382480794`, 1}}], 
    LineBox[{{1, 0.47686498445194286`}, {-0.32814755577304233`, 1}}], 
    LineBox[{{0.6220528078630496, -1}, {-0.34375220328750755`, 1}}], 
    LineBox[{{0.0602296854864405, -1}, {-0.674426100510478, 1}}], 
    LineBox[{{1, -0.3885546464065836}, {-0.8935319625717896, -1}}], 
    LineBox[{{0.13844968578176475`, -1}, {0.9576081841421452, 1}}], 
    LineBox[{{-1, -0.08005889408080874}, {0.9541854351292912, 1}}], 
    LineBox[{{-1, -0.2965166510568083}, {1, -0.9223133760678243}}], 
    LineBox[{{-0.0003839365986933815, -1}, {-0.15900410882852212`, 1}}], 
    LineBox[{{1, -0.33298930093859347`}, {0.3918475962331601, 1}}], 
    LineBox[{{1, 0.39796260919463977`}, {-0.5626376869348534, -1}}], 
    LineBox[{{0.02378180241363927, -1}, {0.6854059286320575, 1}}], 
    LineBox[{{-0.6004544238098332, -1}, {-0.6176277731076782, 1}}], 
    LineBox[{{1, -0.8743434249191484}, {-0.41214591855348887`, 1}}], 
    LineBox[{{-1, 0.04596223400343971}, {1, -0.25349076621187067`}}], 
    LineBox[{{1, 0.6016080461933826}, {0.7059714389091872, 1}}], 
    LineBox[{{-1, -0.2879328979005746}, {1, 0.9294667698226617}}], 
    LineBox[{{-1, -0.7197469056471474}, {0.5706778694805084, 1}}], 
    LineBox[{{1, -0.6155407095606718}, {0.8998431202777213, -1}}], 
    LineBox[{{1, -0.8361636239730493}, {-0.14729029320470693`, 1}}], 
    LineBox[{{-1, -0.9776517449355823}, {1, 0.33834189579500124`}}]}, 
   {RGBColor[0, 0, 1], Thickness[
    0.007], {LineBox[{{0.12488416017759707`, -0.04505365594280633}, {
      0.1251686099199965, -0.044765182518450464`}}], 
     LineBox[{{0.1251686099199965, -0.044765182518450464`}, {
      0.13405123517977918`, -0.03575690814159731}}], 
     LineBox[{{0.13405123517977918`, -0.03575690814159731}, {
      0.14306554528203738`, -0.026615086175197263`}}], 
     LineBox[{{0.14306554528203738`, -0.026615086175197263`}, {
      0.14906477226260084`, -0.020530997168918715`}}], 
     LineBox[{{0.14906477226260084`, -0.020530997168918715`}, {
      0.15097275279976274`, -0.018596027305643102`}}], 
     LineBox[{{0.15097275279976274`, -0.018596027305643102`}, {
      0.15342311005400164`, -0.01611100853901369}}], 
     LineBox[{{0.15342311005400164`, -0.01611100853901369}, {
      0.15899133309026206`, -0.01046402024049173}}], 
     LineBox[{{0.15899133309026206`, -0.01046402024049173}, {
      0.16659902517869932`, -0.0027487135937566904`}}], 
     LineBox[{{0.16659902517869932`, -0.0027487135937566904`}, {
      0.16615410081137771`, 0.0032143861193186353`}}], 
     LineBox[{{0.16615410081137771`, 0.0032143861193186353`}, {
      0.16530890182201347`, 0.014542167246052406`}}], 
     LineBox[{{0.16530890182201347`, 0.014542167246052406`}, {
      0.165267520624817, 0.01509677882332888}}], 
     LineBox[{{0.165267520624817, 0.01509677882332888}, {0.16526752062481695`,
       0.015096778823328922`}}], 
     LineBox[{{0.16526752062481695`, 0.015096778823328922`}, {
      0.16224123022292358`, 0.01776865025492414}}], 
     LineBox[{{0.16224123022292358`, 0.01776865025492414}, {
      0.16224123022292358`, 0.017768650254924172`}}], 
     LineBox[{{0.16224123022292358`, 0.017768650254924172`}, {
      0.1639947419022456, 0.023427434882399432`}}], 
     LineBox[{{0.1639947419022456, 0.023427434882399432`}, {
      0.1645195743782119, 0.025121129872869172`}}], 
     LineBox[{{0.1645195743782119, 0.025121129872869172`}, {
      0.16564805504217822`, 0.028762867255607727`}}], 
     LineBox[{{0.16564805504217822`, 0.028762867255607727`}, {
      0.16936545572248055`, 0.04075934841505694}}], 
     LineBox[{{0.16936545572248055`, 0.04075934841505694}, {
      0.1693654557224806, 0.04075934841505699}}], 
     LineBox[{{0.1693654557224806, 0.04075934841505699}, {
      0.16960433433364794`, 0.04153023727120022}}], 
     LineBox[{{0.16960433433364794`, 0.04153023727120022}, {
      0.17236840935263387`, 0.05045022646264574}}], 
     LineBox[{{0.17236840935263387`, 0.05045022646264574}, {
      0.17506468008956128`, 0.059151403408062665`}}], 
     LineBox[{{0.17506468008956128`, 0.059151403408062665`}, {
      0.1941796840504698, 0.1208377279667559}}], 
     LineBox[{{0.1941796840504698, 0.1208377279667559}, {0.19808946099472605`,
       0.13345502953931726`}}], 
     LineBox[{{0.19808946099472605`, 0.13345502953931726`}, {
      0.20490220575808116`, 0.15544054340409633`}}], 
     LineBox[{{0.20490220575808116`, 0.15544054340409633`}, {
      0.2061134703946911, 0.15934943422374742`}}], 
     LineBox[{{0.2061134703946911, 0.15934943422374742`}, {
      0.20067306273768917`, 0.17061341482937495`}}], 
     LineBox[{{0.20067306273768917`, 0.17061341482937495`}, {
      0.20054027615868641`, 0.1708883400822004}}], 
     LineBox[{{0.20054027615868641`, 0.1708883400822004}, {0.1984086478704436,
       0.17530172621260773`}}], 
     LineBox[{{0.1984086478704436, 0.17530172621260773`}, {0.1950875014176763,
       0.182177925863616}}], 
     LineBox[{{0.1950875014176763, 0.182177925863616}, {0.19207986882503372`, 
      0.1884050171641691}}], 
     LineBox[{{0.19207986882503372`, 0.1884050171641691}, {0.1893954894976492,
       0.1939628353623865}}], 
     LineBox[{{0.1893954894976492, 0.1939628353623865}, {0.18822498360531068`,
       0.1963862853134403}}], 
     LineBox[{{0.18822498360531068`, 0.1963862853134403}, {
      0.18018001111152432`, 0.21304283383994424`}}], 
     LineBox[{{0.18018001111152432`, 0.21304283383994424`}, {
      0.1791545362767041, 0.21516600720841556`}}], 
     LineBox[{{0.1791545362767041, 0.21516600720841556`}, {
      0.17915453627670402`, 0.21516600720841567`}}], 
     LineBox[{{0.17915453627670402`, 0.21516600720841567`}, {
      0.16788121004537768`, 0.2301291102567886}}], 
     LineBox[{{0.16788121004537768`, 0.2301291102567886}, {
      0.16044341194467548`, 0.24000131098531352`}}], 
     LineBox[{{0.16044341194467548`, 0.24000131098531352`}, {
      0.14858144406687795`, 0.23873195289568666`}}], 
     LineBox[{{0.14858144406687795`, 0.23873195289568666`}, {
      0.14078241043151557`, 0.2378973724501563}}], 
     LineBox[{{0.14078241043151557`, 0.2378973724501563}, {0.1318001849520897,
       0.2369361777569467}}], 
     LineBox[{{0.1318001849520897, 0.2369361777569467}, {0.1309473260126758, 
      0.23684491268143743`}}], 
     LineBox[{{0.1309473260126758, 0.23684491268143743`}, {0.1049279761141725,
       0.2340605625111494}}], 
     LineBox[{{0.1049279761141725, 0.2340605625111494}, {0.09986745600838949, 
      0.2335190324547396}}], 
     LineBox[{{0.09986745600838949, 0.2335190324547396}, {0.09986745600838946,
       0.23351903245473962`}}], 
     LineBox[{{0.09986745600838946, 0.23351903245473962`}, {
      0.09777664725774803, 0.2356490510075973}}], 
     LineBox[{{0.09777664725774803, 0.2356490510075973}, {0.08901652927978951,
       0.24457345110519074`}}], 
     LineBox[{{0.08901652927978951, 0.24457345110519074`}, {
      0.08901652927978944, 0.2445734511051908}}], 
     LineBox[{{0.08901652927978944, 0.2445734511051908}, {0.08901652927978938,
       0.24457345110519085`}}], 
     LineBox[{{0.08901652927978938, 0.24457345110519085`}, {
      0.08178853209703443, 0.25193699791192187`}}], 
     LineBox[{{0.08178853209703443, 0.25193699791192187`}, {
      0.05009918654132098, 0.284220626886059}}], 
     LineBox[{{0.05009918654132098, 0.284220626886059}, {0.03694480763489108, 
      0.29762169530679294`}}], 
     LineBox[{{0.03694480763489108, 0.29762169530679294`}, {
      0.03117954428080246, 0.30349507703171247`}}], 
     LineBox[{{0.03117954428080246, 0.30349507703171247`}, {
      0.03117954428080245, 0.30349507703171247`}}], 
     LineBox[{{0.03117954428080245, 0.30349507703171247`}, {
      0.031179544280802437`, 0.30349507703171247`}}], 
     LineBox[{{0.031179544280802437`, 0.30349507703171247`}, {
      0.015570967460003478`, 0.3193963679564832}}], 
     LineBox[{{0.015570967460003478`, 0.3193963679564832}, {
      0.01557096746000349, 0.31939636795648324`}}], 
     LineBox[{{0.01557096746000349, 0.31939636795648324`}, {
      0.01840673696075934, 0.3285670952171481}}], 
     LineBox[{{0.01840673696075934, 0.3285670952171481}, {0.01901932434484411,
       0.33054817013218196`}}], 
     LineBox[{{0.01901932434484411, 0.33054817013218196`}, {
      0.019703383988555877`, 0.33276038252138923`}}], 
     LineBox[{{0.019703383988555877`, 0.33276038252138923`}, {
      0.03541298770493188, 0.3835644027415133}}], 
     LineBox[{{0.03541298770493188, 0.3835644027415133}, {0.03805042315050917,
       0.39209372825000494`}}], 
     LineBox[{{0.03805042315050917, 0.39209372825000494`}, {
      0.03952981924799427, 0.3968780162948942}}], 
     LineBox[{{0.03952981924799427, 0.3968780162948942}, {0.04032172751523193,
       0.3994390053782335}}], 
     LineBox[{{0.04032172751523193, 0.3994390053782335}, {0.04362378430499789,
       0.41011768085242095`}}], 
     LineBox[{{0.04362378430499789, 0.41011768085242095`}, {
      0.06910483521966013, 0.42116079970293174`}}], 
     LineBox[{{0.06910483521966013, 0.42116079970293174`}, {
      0.07783365768390671, 0.42494374508538524`}}], 
     LineBox[{{0.07783365768390671, 0.42494374508538524`}, {
      0.1102366288346712, 0.43898672403181727`}}], 
     LineBox[{{0.1102366288346712, 0.43898672403181727`}, {0.1102366288346712,
       0.43898672403181727`}}], 
     LineBox[{{0.1102366288346712, 0.43898672403181727`}, {0.1311221616844866,
       0.4193662714854956}}], 
     LineBox[{{0.1311221616844866, 0.4193662714854956}, {0.13426387294747755`,
       0.41641486022905244`}}], 
     LineBox[{{0.13426387294747755`, 0.41641486022905244`}, {
      0.13540391013578137`, 0.4153438774719927}}], 
     LineBox[{{0.13540391013578137`, 0.4153438774719927}, {
      0.13627154476629671`, 0.4037154026203545}}], 
     LineBox[{{0.13627154476629671`, 0.4037154026203545}, {
      0.13760599431360795`, 0.3858304399230128}}], 
     LineBox[{{0.13760599431360795`, 0.3858304399230128}, {
      0.13855493591740178`, 0.3731122482011868}}], 
     LineBox[{{0.13855493591740178`, 0.3731122482011868}, {
      0.13982039785426853`, 0.35615189208928305`}}], 
     LineBox[{{0.13982039785426853`, 0.35615189208928305`}, {
      0.14405557308915554`, 0.2993899476266549}}], 
     LineBox[{{0.14405557308915554`, 0.2993899476266549}, {
      0.14507515807751134`, 0.2857249578035065}}], 
     LineBox[{{0.14507515807751134`, 0.2857249578035065}, {
      0.15184824664631763`, 0.27170175529936286`}}], 
     LineBox[{{0.15184824664631763`, 0.27170175529936286`}, {
      0.15199545718652221`, 0.27139696625149173`}}], 
     LineBox[{{0.15199545718652221`, 0.27139696625149173`}, {
      0.15585431285410226`, 0.26340747756977584`}}], 
     LineBox[{{0.15585431285410226`, 0.26340747756977584`}, {
      0.1591400624181275, 0.2566045646820815}}], 
     LineBox[{{0.1591400624181275, 0.2566045646820815}, {0.15187310398737622`,
       0.2513766937685254}}], 
     LineBox[{{0.15187310398737622`, 0.2513766937685254}, {0.1514049440311642,
       0.2510398981419513}}], 
     LineBox[{{0.1514049440311642, 0.2510398981419513}, {0.14785372983145212`,
       0.24848514437537958`}}], 
     LineBox[{{0.14785372983145212`, 0.24848514437537958`}, {
      0.14643477839921867`, 0.24746434661094885`}}], 
     LineBox[{{0.14643477839921867`, 0.24746434661094885`}, {
      0.14609923409711323`, 0.2468964176143962}}], 
     LineBox[{{0.14609923409711323`, 0.2468964176143962}, {
      0.14078241043151568`, 0.23789737245015632`}}], 
     LineBox[{{0.14078241043151568`, 0.23789737245015632`}, {
      0.12908539134061728`, 0.21809946119591106`}}], 
     LineBox[{{0.12908539134061728`, 0.21809946119591106`}, {
      0.12379411887188972`, 0.20914366297554127`}}], 
     LineBox[{{0.12379411887188972`, 0.20914366297554127`}, {
      0.1219754790259582, 0.2060655051993261}}], 
     LineBox[{{0.1219754790259582, 0.2060655051993261}, {0.11719558365986789`,
       0.19797524360985255`}}], 
     LineBox[{{0.11719558365986789`, 0.19797524360985255`}, {
      0.11395578705558264`, 0.1924916921891873}}], 
     LineBox[{{0.11395578705558264`, 0.1924916921891873}, {
      0.10449498828140831`, 0.17647871887779729`}}], 
     LineBox[{{0.10449498828140831`, 0.17647871887779729`}, {
      0.10449498828140825`, 0.17647871887779729`}}], 
     LineBox[{{0.10449498828140825`, 0.17647871887779729`}, {
      0.09269344010484135, 0.17404834873790798`}}], 
     LineBox[{{0.09269344010484135, 0.17404834873790798`}, {
      0.08964714078737465, 0.17342100436007143`}}], 
     LineBox[{{0.08964714078737465, 0.17342100436007143`}, {
      0.06121434311492831, 0.1675656520433443}}], 
     LineBox[{{0.06121434311492831, 0.1675656520433443}, {
      0.058502149351987054`, 0.1670071122114149}}], 
     LineBox[{{0.058502149351987054`, 0.1670071122114149}, {
      0.04608232208459034, 0.1644494158073788}}], 
     LineBox[{{0.04608232208459034, 0.1644494158073788}, {
      0.029599010621762182`, 0.16105489947897905`}}], 
     LineBox[{{0.029599010621762182`, 0.16105489947897905`}, {
      0.02500774985229769, 0.16010939106672617`}}], 
     LineBox[{{0.02500774985229769, 0.16010939106672617`}, {
      0.005556353961599099, 0.15610363766516938`}}], 
     LineBox[{{0.005556353961599099, 
      0.15610363766516938`}, {-0.021322052776265588`, 0.1505683912579892}}], 
     LineBox[{{-0.021322052776265588`, 
      0.1505683912579892}, {-0.0374207844252486, 0.14725307397042628`}}], 
     LineBox[{{-0.0374207844252486, 
      0.14725307397042628`}, {-0.03767533965576266, 0.14720065174395752`}}], 
     LineBox[{{-0.03767533965576266, 
      0.14720065174395752`}, {-0.04095324802683681, 0.14652561059620625`}}], 
     LineBox[{{-0.04095324802683681, 
      0.14652561059620625`}, {-0.06701000788567428, 0.1411595713142646}}], 
     LineBox[{{-0.06701000788567428, 
      0.1411595713142646}, {-0.06869424290632256, 0.1408127257613339}}], 
     LineBox[{{-0.06869424290632256, 
      0.1408127257613339}, {-0.07247770751247916, 0.14003357210568143`}}], 
     LineBox[{{-0.07247770751247916, 
      0.14003357210568143`}, {-0.08732513785063917, 0.13697594349559786`}}], 
     LineBox[{{-0.08732513785063917, 
      0.13697594349559786`}, {-0.08732513785063918, 0.13697594349559783`}}], 
     LineBox[{{-0.08732513785063918, 
      0.13697594349559783`}, {-0.0873251378506392, 0.13697594349559783`}}], 
     LineBox[{{-0.0873251378506392, 
      0.13697594349559783`}, {-0.08732513785063921, 0.13697594349559783`}}], 
     LineBox[{{-0.08732513785063921, 
      0.13697594349559783`}, {-0.09025700561288828, 0.13318587101236534`}}], 
     LineBox[{{-0.09025700561288828, 
      0.13318587101236534`}, {-0.09025700561288828, 0.13318587101236534`}}], 
     LineBox[{{-0.09025700561288828, 
      0.13318587101236534`}, {-0.08994961918590186, 0.12931011646405918`}}], 
     LineBox[{{-0.08994961918590186, 
      0.12931011646405918`}, {-0.08984555318248828, 0.12799797561903736`}}], 
     LineBox[{{-0.08984555318248828, 
      0.12799797561903736`}, {-0.08690933986688637, 0.09097603478609513}}], 
     LineBox[{{-0.08690933986688637, 
      0.09097603478609513}, {-0.0860554981423206, 0.08021016922734871}}], 
     LineBox[{{-0.0860554981423206, 
      0.08021016922734871}, {-0.08584938326922338, 0.07761132104556048}}], 
     LineBox[{{-0.08584938326922338, 
      0.07761132104556048}, {-0.0850107896101628, 0.06703771433120743}}], 
     LineBox[{{-0.0850107896101628, 
      0.06703771433120743}, {-0.08385831485640945, 0.05250646351295078}}], 
     LineBox[{{-0.08385831485640945, 
      0.05250646351295078}, {-0.08288966962910108, 0.04029307080644328}}], 
     LineBox[{{-0.08288966962910108, 
      0.04029307080644328}, {-0.08248713121028674, 0.03521756983887296}}], 
     LineBox[{{-0.08248713121028674, 
      0.03521756983887296}, {-0.08040819924363238, 0.00900486388313686}}], 
     LineBox[{{-0.08040819924363238, 
      0.00900486388313686}, {-0.0804081992436324, 0.009004863883136751}}], 
     LineBox[{{-0.0804081992436324, 
      0.009004863883136751}, {-0.08372022102782055, \
-0.0017060378513216456`}}], 
     LineBox[{{-0.08372022102782055, -0.0017060378513216456`}, \
{-0.09031713247644817, -0.02304009749262752}}], 
     LineBox[{{-0.09031713247644817, -0.02304009749262752}, \
{-0.09051975944104666, -0.023695382284813188`}}], 
     LineBox[{{-0.09051975944104666, -0.023695382284813188`}, \
{-0.09971885274460536, -0.053444759203444735`}}], 
     LineBox[{{-0.09971885274460536, -0.053444759203444735`}, \
{-0.10109254979161175`, -0.057887222158744346`}}], 
     LineBox[{{-0.10109254979161175`, -0.057887222158744346`}, \
{-0.1015637367958176, -0.05941101578978161}}], 
     LineBox[{{-0.1015637367958176, -0.05941101578978161}, \
{-0.1022403798666372, -0.06013812283821743}}], 
     LineBox[{{-0.1022403798666372, -0.06013812283821743}, \
{-0.1253702506599886, -0.08499301725527593}}], 
     LineBox[{{-0.1253702506599886, -0.08499301725527593}, \
{-0.12744726718764454`, -0.08722493748339122}}], 
     LineBox[{{-0.12744726718764454`, -0.08722493748339122}, \
{-0.12869761445117825`, -0.08856853553015252}}], 
     LineBox[{{-0.12869761445117825`, -0.08856853553015252}, \
{-0.13692853504869715`, -0.09741331742427922}}], 
     LineBox[{{-0.13692853504869715`, -0.09741331742427922}, \
{-0.16929355543921398`, -0.1321921180409896}}], 
     LineBox[{{-0.16929355543921398`, -0.1321921180409896}, \
{-0.16929355543921418`, -0.13219211804098985`}}], 
     LineBox[{{-0.16929355543921418`, -0.13219211804098985`}, \
{-0.2145600983292295, -0.18083463551151485`}}], 
     LineBox[{{-0.2145600983292295, -0.18083463551151485`}, \
{-0.21909512702386658`, -0.18570788622660034`}}], 
     LineBox[{{-0.21909512702386658`, -0.18570788622660034`}, \
{-0.23328245416271381`, -0.2009533029107989}}], 
     LineBox[{{-0.23328245416271381`, -0.2009533029107989}, \
{-0.2521171270886616, -0.22119266400091037`}}], 
     LineBox[{{-0.2521171270886616, -0.22119266400091037`}, \
{-0.2527225172565307, -0.22184320411148628`}}], 
     LineBox[{{-0.2527225172565307, -0.22184320411148628`}, \
{-0.2715237860480461, -0.24204666978991007`}}], 
     LineBox[{{-0.2715237860480461, -0.24204666978991007`}, \
{-0.2751713772187466, -0.24596629797263284`}}], 
     LineBox[{{-0.2751713772187466, -0.24596629797263284`}, \
{-0.2762240332387715, -0.24684646164553126`}}], 
     LineBox[{{-0.2762240332387715, -0.24684646164553126`}, \
{-0.31229470609587134`, -0.27700645247052247`}}], 
     LineBox[{{-0.31229470609587134`, -0.27700645247052247`}, \
{-0.32802003944757596`, -0.29015497097712933`}}], 
     LineBox[{{-0.32802003944757596`, -0.29015497097712933`}, \
{-0.3691557088008731, -0.3245499880922901}}], 
     LineBox[{{-0.3691557088008731, -0.3245499880922901}, \
{-0.4060974728341382, -0.3554383296742787}}], 
     LineBox[{{-0.4060974728341382, -0.3554383296742787}, \
{-0.4345542668875537, -0.3792320817609061}}], 
     LineBox[{{-0.4345542668875537, -0.3792320817609061}, \
{-0.4367947601040397, -0.3811054389649809}}], 
     LineBox[{{-0.4367947601040397, -0.3811054389649809}, \
{-0.4605686993721583, -0.40098368723168104`}}], 
     LineBox[{{-0.4605686993721583, -0.40098368723168104`}, \
{-0.49477129807143116`, -0.42958171386255617`}}], 
     LineBox[{{-0.49477129807143116`, -0.42958171386255617`}, \
{-0.5022130234271117, -0.43580400889260995`}}], 
     LineBox[{{-0.5022130234271117, -0.43580400889260995`}, \
{-0.5165462509379577, -0.4477885374854704}}], 
     LineBox[{{-0.5165462509379577, -0.4477885374854704}, \
{-0.5168339853050438, -0.44802912256980554`}}], 
     LineBox[{{-0.5168339853050438, -0.44802912256980554`}, \
{-0.5231050220921213, -0.4532725626550717}}], 
     LineBox[{{-0.5231050220921213, -0.4532725626550717}, \
{-0.5239777697317998, -0.45400229844096945`}}], 
     LineBox[{{-0.5239777697317998, -0.45400229844096945`}, \
{-0.52399925364088, -0.4540202619123832}}], 
     LineBox[{{-0.52399925364088, -0.4540202619123832}, {-0.5382970054484774, \
-0.4659751279899718}}], 
     LineBox[{{-0.5382970054484774, -0.4659751279899718}, \
{-0.5741251361917556, -0.4959323206038924}}], 
     LineBox[{{-0.5741251361917556, -0.4959323206038924}, \
{-0.5741251361917558, -0.49593232060389236`}}], 
     LineBox[{{-0.5741251361917558, -0.49593232060389236`}, \
{-0.5763025755049321, -0.4951330333272182}}], 
     LineBox[{{-0.5763025755049321, -0.4951330333272182}, \
{-0.604879626152775, -0.48464306336595486`}}], 
     LineBox[{{-0.604879626152775, -0.48464306336595486`}, \
{-0.6560747933776061, -0.46585050940479694`}}], 
     LineBox[{{-0.6560747933776061, -0.46585050940479694`}, \
{-0.6818532152683188, -0.45638785090253614`}}], 
     LineBox[{{-0.6818532152683188, -0.45638785090253614`}, \
{-0.6892009294766335, -0.4567600350834193}}], 
     LineBox[{{-0.6892009294766335, -0.4567600350834193}, \
{-0.6959875568645286, -0.45710379850204336`}}], 
     LineBox[{{-0.6959875568645286, -0.45710379850204336`}, \
{-0.7070165906776396, -0.4576624527718325}}], 
     LineBox[{{-0.7070165906776396, -0.4576624527718325}, \
{-0.7121804092761139, -0.4579240159656115}}], 
     LineBox[{{-0.7121804092761139, -0.4579240159656115}, \
{-0.7227425670604049, -0.45845902153766493`}}], 
     LineBox[{{-0.7227425670604049, -0.45845902153766493`}, \
{-0.7588439807605126, -0.4602876684754423}}], 
     LineBox[{{-0.7588439807605126, -0.4602876684754423}, \
{-0.7606905068988471, -0.46038120066773924`}}], 
     LineBox[{{-0.7606905068988471, -0.46038120066773924`}, \
{-0.7632339892270714, -0.46051003582110567`}}], 
     LineBox[{{-0.7632339892270714, -0.46051003582110567`}, \
{-0.7665444049464133, -0.46067771849464945`}}], 
     LineBox[{{-0.7665444049464133, -0.46067771849464945`}, \
{-0.7696695222187211, -0.46083601523553813`}}], 
     LineBox[{{-0.7696695222187211, -0.46083601523553813`}, \
{-0.8086460824253919, -0.4628102971309535}}], 
     LineBox[{{-0.8086460824253919, -0.4628102971309535}, \
{-0.8433178068869729, -0.46456652593935444`}}], 
     LineBox[{{-0.8433178068869729, -0.46456652593935444`}, \
{-0.8546546573344455, -0.4651407720624294}}], 
     LineBox[{{-0.8546546573344455, -0.4651407720624294}, \
{-0.860786536426009, -0.4654513704787893}}], 
     LineBox[{{-0.860786536426009, -0.4654513704787893}, \
{-0.8700657244481086, -0.4659213897113498}}], 
     LineBox[{{-0.8700657244481086, -0.4659213897113498}, \
{-0.8852308557997863, -0.4666895499622918}}], 
     LineBox[{{-0.8852308557997863, -0.4666895499622918}, \
{-0.9141962980258179, -0.4681567381358076}}]}, 
    StyleBox[{},
     PlotRange -> {{-1, 1}, {-1, 1}}]}},
  ImageSize->500]], "Output",
 CellChangeTimes->{{3.863647391196768*^9, 3.8636474169741507`*^9}, 
   3.863647480228093*^9, {3.8725956254460917`*^9, 3.8725956407734985`*^9}, 
   3.8725959778377805`*^9, 3.8725966456000285`*^9, 3.8725968506870556`*^9, 
   3.8725970137850313`*^9},
 CellLabel->"Out[26]=",ExpressionUUID->"a4cec1fd-1167-4c7a-97d5-ba55681076df"]
}, Open  ]],

Cell[CellGroupData[{

Cell[BoxData[{
 RowBox[{
  RowBox[{"frames", "=", 
   RowBox[{"Table", "[", 
    RowBox[{
     RowBox[{"Graphics", "[", 
      RowBox[{
       RowBox[{"{", 
        RowBox[{
         RowBox[{"Thickness", "[", "0.003", "]"}], ",", 
         RowBox[{"RGBColor", "[", 
          RowBox[{"{", 
           RowBox[{"0", ",", "0.6", ",", "0"}], "}"}], "]"}], ",", 
         RowBox[{"Line", "/@", "lineEnds"}], ",", 
         RowBox[{"Thickness", "[", "0.01", "]"}], ",", "Red", ",", 
         RowBox[{"Line", "@", 
          RowBox[{"Take", "[", 
           RowBox[{"allSteps", ",", "s"}], "]"}]}], ",", 
         RowBox[{"Disk", "[", 
          RowBox[{
           RowBox[{"allSteps", "[", 
            RowBox[{"[", "s", "]"}], "]"}], ",", "0.02"}], "]"}]}], "}"}], 
       ",", 
       RowBox[{"ImageSize", "\[Rule]", "400"}]}], "]"}], ",", 
     RowBox[{"{", 
      RowBox[{"s", ",", "1", ",", 
       RowBox[{"Length", "@", "allSteps"}]}], "}"}]}], "]"}]}], 
  ";"}], "\[IndentingNewLine]", 
 RowBox[{"If", "[", 
  RowBox[{
   RowBox[{
    RowBox[{"Length", "@", "allSteps"}], ">", "1"}], ",", 
   "\[IndentingNewLine]", 
   RowBox[{"ListAnimate", "[", "frames", "]"}]}], "\[IndentingNewLine]", 
  "]"}]}], "Input",
 CellChangeTimes->{{3.860540213159178*^9, 3.8605402253598986`*^9}, {
   3.8606195385895557`*^9, 3.8606195808122926`*^9}, {3.86061964240701*^9, 
   3.860619655109739*^9}, {3.8606299863775616`*^9, 3.8606299866009593`*^9}, {
   3.860634774454911*^9, 3.8606347950108557`*^9}, 3.8606786223825293`*^9, 
   3.8606787536210117`*^9, {3.86067909084*^9, 3.8606790917275686`*^9}, {
   3.860679646344872*^9, 3.8606796528158674`*^9}, {3.860679753650528*^9, 
   3.860679754001832*^9}, {3.8606801680526123`*^9, 3.8606801729735184`*^9}, {
   3.860680422228486*^9, 3.8606804257078514`*^9}, {3.8606843016520147`*^9, 
   3.860684308788061*^9}, {3.8606939477871985`*^9, 3.860693948259199*^9}, {
   3.860701295189499*^9, 3.8607014272055817`*^9}, {3.860701474598482*^9, 
   3.860701499986022*^9}, 3.860701541668717*^9, {3.8607016023078547`*^9, 
   3.8607016345220118`*^9}},
 CellLabel->"In[27]:=",ExpressionUUID->"7d4481db-b07b-4c5c-b2b7-425e7b75e65c"],

Cell[BoxData[
 TagBox[
  StyleBox[
   DynamicModuleBox[{$CellContext`i15$$ = 134, Typeset`show$$ = True, 
    Typeset`bookmarkList$$ = {
    "\"min\"" :> {$CellContext`i15$$ = 1}, 
     "\"max\"" :> {$CellContext`i15$$ = 187}}, Typeset`bookmarkMode$$ = 
    "Menu", Typeset`animator$$, Typeset`animvar$$ = 1, Typeset`name$$ = 
    "\"untitled\"", Typeset`specs$$ = {{{
       Hold[$CellContext`i15$$], 1, ""}, 1, 187, 1}}, Typeset`size$$ = 
    Automatic, Typeset`update$$ = 0, Typeset`initDone$$, 
    Typeset`skipInitDone$$ = True}, 
    PaneBox[
     PanelBox[GridBox[{
        {
         ItemBox[
          ItemBox[
           TagBox[
            StyleBox[GridBox[{
               {"\<\"\"\>", 
                AnimatorBox[Dynamic[$CellContext`i15$$], {1, 187, 1},
                 AnimationRate->Automatic,
                 AnimationRunTime->529.8518810272217,
                 AnimationTimeIndex->3.582887700539999,
                 
                 AppearanceElements->{
                  "ProgressSlider", "PlayPauseButton", "FasterSlowerButtons", 
                   "DirectionButton"},
                 AutoAction->False,
                 DisplayAllSteps->True]}
              },
              AutoDelete->False,
              
              GridBoxAlignment->{
               "Columns" -> {Right, {Left}}, "Rows" -> {{Baseline}}},
              
              GridBoxItemSize->{
               "Columns" -> {{Automatic}}, "Rows" -> {{Automatic}}}], 
             "ListAnimateLabel",
             StripOnInput->False],
            {"ControlArea", Top}],
           Alignment->{Automatic, Inherited},
           StripOnInput->False],
          Background->None,
          StripOnInput->False]},
        {
         ItemBox[
          TagBox[
           StyleBox[
            PaneBox[
             TagBox[
              PaneSelectorBox[{1->
               GraphicsBox[{
                 {RGBColor[0, 0.6, 0], Thickness[0.003], 
                  LineBox[{{-1, -0.859942079456075}, {-0.4043986378549469, \
-1}}], LineBox[{{-1, -0.9947761647651195}, {1, -0.7531058865012052}}], 
                  LineBox[{{-1, -0.8000512639843346}, {
                    1, -0.38561080895368866`}}], 
                  LineBox[{{-0.3669005840681645, -1}, {-0.5848683006064147, 
                    1}}], LineBox[{{-1, -0.5922624789927454}, \
{-0.6867000179307147, -1}}], 
                  LineBox[{{-1, 0.019274447480086936`}, {
                    1, 0.27966522321385556`}}], 
                  LineBox[{{0.1154753189877766, -1}, {
                    0.8835887085025055, 1}}], 
                  LineBox[{{-1, 0.7637469569304994}, {-0.09617753854074285, 
                    1}}], LineBox[{{
                    1, -0.4105384284019031}, {-0.12826374189056258`, 1}}], 
                  LineBox[{{-1, -0.23089166063227895`}, {
                    0.5105257184263041, -1}}], 
                  LineBox[{{-0.1531390735979127, -1}, {
                    0.46660943946906347`, 1}}], 
                  LineBox[{{-1, 0.557858991135043}, {
                    1, -0.46478416300889275`}}], 
                  LineBox[{{
                    0.6170935750083829, -1}, {-0.2818956748195639, 1}}], 
                  LineBox[{{-0.37862884296559507`, -1}, {
                    0.9919358245180387, 1}}], 
                  LineBox[{{
                    1, -0.396881823203205}, {-0.48694945424640823`, 1}}], 
                  LineBox[{{-1, -0.12142116801413835`}, \
{-0.28950046453700645`, 1}}], 
                  LineBox[{{-1, 0.22296739042138364`}, {
                    1, 0.1782265282535289}}], 
                  LineBox[{{-1, -0.0006504127490836517}, {
                    0.052941839972397674`, -1}}], 
                  LineBox[{{-1, -0.04217376991613098}, {
                    1, 0.8245972975327693}}], 
                  LineBox[{{-0.771913724038851, -1}, {-0.4922058647286286, 
                    1}}], LineBox[{{
                    1, -0.05346703327153849}, {-0.002189801672061243, -1}}], 
                  LineBox[{{-1, -0.44186423111707107`}, {-0.8482333107580997, 
                    1}}], LineBox[{{-1, 0.41342139646603565`}, {
                    1, 0.1673479374330443}}], 
                  LineBox[{{
                    1, 0.022532647253049088`}, {-0.5716612922717529, 1}}], 
                  LineBox[{{
                    1, -0.683494069841152}, {-0.6525039785003465, 1}}], 
                  LineBox[{{0.7203261663005923, -1}, {
                    0.9519990605959867, 1}}], 
                  LineBox[{{
                    0.9547191600106417, -1}, {-0.7821324180709288, 1}}], 
                  LineBox[{{-0.7229208577272059, -1}, {
                    0.8301589944012289, 1}}], 
                  LineBox[{{-1, 0.0076564469106805534`}, {
                    1, -0.8202065982177377}}], 
                  LineBox[{{-1, -0.9882771001527644}, {
                    1, -0.38081091493481417`}}], 
                  LineBox[{{
                    0.1345730183241706, -1}, {-0.04625220837185433, 1}}], 
                  LineBox[{{-0.7398800891017749, -1}, {-0.6376815758250688, 
                    1}}], LineBox[{{-0.998379172747517, -1}, \
{-0.11073893184223732`, 1}}], 
                  LineBox[{{
                    1, 0.06439499494396374}, {-0.9316910417355793, 1}}], 
                  LineBox[{{1, 0.27919326267533384`}, {
                    0.09179353431387023, -1}}], 
                  LineBox[{{1, 0.9532267300086174}, {0.8253210232387338, 1}}],
                   LineBox[{{-0.9668500361038834, -1}, {
                    0.5802801442395489, 1}}], 
                  LineBox[{{-1, 0.4348233393624013}, {
                    0.7808137549199811, 1}}], 
                  LineBox[{{-0.5905931883462382, -1}, {
                    0.5910485455402316, 1}}], 
                  LineBox[{{-1, -0.6824155571156181}, {
                    1, -0.5396410606269174}}], 
                  LineBox[{{-1, -0.8079441169947238}, {
                    1, -0.2725486633630833}}], 
                  LineBox[{{
                    1, -0.9017210914220822}, {-0.749668388015598, -1}}], 
                  LineBox[{{
                    1, 0.14028191869961268`}, {-0.08701345019383645, -1}}], 
                  LineBox[{{-1, 0.13171591434483235`}, {
                    0.22328394041486221`, 1}}], 
                  LineBox[{{1, 0.9132012316813235}, {0.8977261463166228, 1}}],
                   LineBox[{{0.5426075303270133, -1}, {
                    0.963419646160418, 1}}], 
                  LineBox[{{-1, 
                    0.9885721295579092}, {-0.18230810738478864`, -1}}], 
                  LineBox[{{-1, -0.12341600604908948`}, \
{-0.23163112241493813`, -1}}], 
                  LineBox[{{-1, 0.4792038262330575}, {
                    1, 0.9729761521397131}}], 
                  LineBox[{{-1, 0.8875944920797758}, {
                    0.7880635186560512, -1}}], 
                  LineBox[{{-1, 0.012241966150534096`}, {
                    1, 0.06232432351004639}}], 
                  LineBox[{{-1, -0.12212100350476088`}, {
                    1, -0.6222370109351919}}], 
                  LineBox[{{-1, 
                    0.7722802390060742}, {-0.7918310127809294, -1}}], 
                  LineBox[{{-1, 0.21905665704266603`}, {
                    0.893792668681956, -1}}], 
                  LineBox[{{-0.9374396169577691, -1}, {-0.6851400819764024, 
                    1}}], LineBox[{{
                    0.3893389056826231, -1}, {-0.32450124772170785`, 1}}], 
                  LineBox[{{-1, 0.43568142012479905`}, {
                    1, -0.3477126782345801}}], 
                  LineBox[{{-0.7993633965509926, -1}, {
                    0.6527318291559782, 1}}], 
                  LineBox[{{-1, 0.8102869432202113}, {-0.15354489187216938`, 
                    1}}], 
                  LineBox[{{1, -0.34152807881386815`}, {
                    0.3879239598776633, -1}}], 
                  LineBox[{{
                    1, 0.43665332911118554`}, {-0.10622628504214945`, 1}}], 
                  LineBox[{{
                    1, 0.7785599222843999}, {-0.9430806743914057, -1}}], 
                  LineBox[{{-1, -0.34928091418820933`}, {
                    0.0019355177836914306`, 1}}], 
                  LineBox[{{-1, -0.787804514498556}, {
                    1, -0.5644935393971003}}], 
                  LineBox[{{-1, -0.8520216576655057}, {
                    1, 0.8202504923149037}}], 
                  LineBox[{{0.9725411787690584, -1}, {
                    0.3776025873353719, 1}}], 
                  LineBox[{{-1, -0.34526083082992615`}, {
                    0.4128740972051588, 1}}], 
                  LineBox[{{-1, -0.7535876651982191}, {
                    1, -0.8790572770804428}}], 
                  LineBox[{{-0.6225035191314782, -1}, {
                    0.5958397629065234, 1}}], 
                  LineBox[{{-1, -0.3611663319485897}, {
                    1, -0.63199568765546}}], 
                  LineBox[{{
                    1, -0.47487544636216994`}, {-0.036234092926724894`, 1}}], 
                  LineBox[{{-1, -0.6248797988560217}, {
                    0.8678491325521989, -1}}], 
                  LineBox[{{1, 0.2554924815606957}, {0.2765050128127791, 1}}],
                   LineBox[{{1, -0.5981589164514636}, {
                    0.6032260570578699, -1}}], 
                  LineBox[{{-1, 
                    0.7062549168535169}, {-0.045534941074007074`, -1}}], 
                  LineBox[{{-0.9768722900882645, -1}, {
                    0.884320149938906, 1}}], 
                  LineBox[{{-1, 0.9460905588029207}, {
                    0.6388328828946369, -1}}], 
                  LineBox[{{
                    0.24705904757850308`, -1}, {-0.3033794070584176, 1}}], 
                  LineBox[{{-1, 0.13968859956588064`}, {
                    1, -0.05063597023964122}}], 
                  LineBox[{{-1, -0.8982073593785642}, {
                    1, -0.6391060653314244}}], 
                  LineBox[{{-1, -0.18925615877930188`}, {
                    1, 0.1761812199396526}}], 
                  LineBox[{{
                    1, 0.37427029174621984`}, {-0.8940390818994383, 1}}], 
                  LineBox[{{-1, -0.7704462664720254}, {
                    1, 0.23446823859943827`}}], 
                  LineBox[{{-1, -0.42635072269296403`}, {
                    1, -0.4643319742907013}}], 
                  LineBox[{{-1, -0.20444184494207618`}, \
{-0.41079041059752563`, -1}}], 
                  LineBox[{{0.5797940566401548, -1}, {
                    0.6230491296004488, 1}}], 
                  LineBox[{{-1, 0.11582139010867214`}, {
                    1, 0.3298428918871004}}], 
                  LineBox[{{-1, 0.8190115917759494}, {
                    1, 0.00684907817642491}}], 
                  LineBox[{{0.4854018322472009, -1}, {
                    0.8709423416634501, 1}}], 
                  LineBox[{{-1, 0.32877164007572957`}, {
                    0.10339268115610237`, 1}}], 
                  LineBox[{{0.2410068699262958, -1}, {
                    0.0917810012573523, 1}}], 
                  LineBox[{{
                    0.10951172616287116`, -1}, {-0.8959209225868919, 1}}], 
                  LineBox[{{-1, -0.050977170723748064`}, {
                    1, 0.36089593330086356`}}], 
                  LineBox[{{-1, 0.7277381651242225}, {
                    0.4935891692756773, -1}}], 
                  LineBox[{{1, 0.295617408483648}, {-0.5695481045828523, 1}}],
                   LineBox[{{
                    1, 0.49908531045611476`}, {-0.7623626025623025, -1}}], 
                  LineBox[{{0.2226382946268513, -1}, {
                    0.7885338554081898, 1}}], 
                  LineBox[{{-1, 0.0715675311863979}, {
                    1, 0.31131960514382956`}}], 
                  LineBox[{{-1, 0.13660348160445063`}, {
                    0.11929347454494546`, 1}}], 
                  LineBox[{{
                    1, 0.5765290622923254}, {-0.21408894419399616`, -1}}], 
                  LineBox[{{-1, 0.5888397951177755}, {
                    0.6018803855075042, -1}}], 
                  LineBox[{{-1, -0.022909237647963234`}, {-0.5227154615457204,
                     1}}], LineBox[{{-1, -0.40692164581392354`}, {
                    0.13885698559275256`, -1}}], 
                  LineBox[{{-1, 0.9641000641501223}, {
                    1, -0.35732453079295623`}}], 
                  LineBox[{{1, -0.9567480013563096}, {
                    0.9299889723095617, -1}}], 
                  LineBox[{{-1, -0.38119438194641925`}, {
                    1, 0.537969733416678}}], 
                  LineBox[{{-0.8018562554066488, -1}, {-0.6492828144563286, 
                    1}}], LineBox[{{-1, 0.6723880913116297}, {
                    1, -0.7989837421235778}}], 
                  LineBox[{{-1, 0.9725654616146868}, {
                    1, -0.05896043509208918}}], 
                  LineBox[{{-1, -0.5013897380305472}, {
                    1, -0.6654095802079958}}], 
                  LineBox[{{1, -0.470379784597826}, {
                    0.24318755802794992`, -1}}], 
                  LineBox[{{-1, 0.3702328278369702}, {
                    1, -0.1592383233258704}}], 
                  LineBox[{{-1, -0.9096644551636262}, {
                    0.479858279799278, 1}}], 
                  LineBox[{{-1, -0.5675434736681256}, {
                    1, -0.8621532313351962}}], 
                  LineBox[{{-1, 0.4884906403016136}, {
                    1, 0.28581549752080515`}}], 
                  LineBox[{{
                    1, 0.925783371919276}, {-0.5060935192092021, -1}}], 
                  LineBox[{{-1, 0.032457284898073605`}, {
                    1, 0.7718075801156441}}], 
                  LineBox[{{-1, -0.27003242128981736`}, {
                    0.8885221496609612, -1}}], 
                  LineBox[{{-1, -0.08707900111293629}, {
                    1, -0.012359582602331642`}}], 
                  LineBox[{{-1, -0.9067911242205731}, {
                    1, -0.314113989104757}}], 
                  LineBox[{{
                    0.7660694717340899, -1}, {-0.19991366468641872`, 1}}], 
                  LineBox[{{-0.39241237707877896`, -1}, {
                    0.226027016036541, 1}}], 
                  LineBox[{{-1, 0.6344413857356778}, {
                    1, -0.4784321752022354}}], 
                  LineBox[{{-1, 0.12969214722754469`}, {
                    1, 0.6352583031105409}}], 
                  LineBox[{{
                    0.4794751268624596, -1}, {-0.23699127999960853`, 1}}], 
                  LineBox[{{
                    1, 0.011006289562907652`}, {-0.6067029971984012, -1}}], 
                  LineBox[{{-1, 0.7146684851134689}, {-0.07464449416568128, 
                    1}}], LineBox[{{1, 0.4471612181048807}, {
                    0.3099338257041191, -1}}], 
                  LineBox[{{-1, 0.922215848371161}, {
                    1, -0.24362238032250272`}}], 
                  LineBox[{{-1, -0.3302687596401395}, {
                    1, -0.038575769761602284`}}], 
                  LineBox[{{-0.08167234231172342, -1}, {
                    0.9618124520055513, 1}}], 
                  LineBox[{{1, 0.59925836964856}, {
                    0.017336203340752775`, 1}}], 
                  LineBox[{{
                    1, 0.23937874032904033`}, {-0.3553136513327154, -1}}], 
                  LineBox[{{
                    0.08864775717160765, -1}, {-0.1871941869527907, 1}}], 
                  LineBox[{{-1, 0.22834506542160382`}, {
                    1, -0.9765307134666356}}], 
                  LineBox[{{1, -0.01274066846918421}, {
                    0.5169122973952399, -1}}], 
                  LineBox[{{-1, 0.33672602666441204`}, {
                    1, 0.17996890410899424`}}], 
                  LineBox[{{1, 0.027209312719292635`}, {
                    0.00034964533270650833`, 1}}], 
                  LineBox[{{-0.6764720136065051, -1}, {-0.8473567861135887, 
                    1}}], LineBox[{{-1, -0.5772841488421581}, {
                    1, 0.8615216358265758}}], 
                  LineBox[{{-1, -0.7977125960279532}, {
                    1, -0.3728053057616118}}], 
                  LineBox[{{-1, 0.17265897613858747`}, {
                    1, -0.453180956080942}}], 
                  LineBox[{{-0.7443067867481193, -1}, {-0.8383884991298606, 
                    1}}], LineBox[{{-1, -0.3527010579471216}, \
{-0.10715537603237187`, 1}}], 
                  LineBox[{{-1, 0.12600663057762138`}, {
                    1, -0.0028886953493146177`}}], 
                  LineBox[{{
                    1, 0.3284577891375208}, {-0.5359519968691935, 1}}], 
                  LineBox[{{-1, -0.9474493275398148}, {
                    1, -0.16519439949608247`}}], 
                  LineBox[{{
                    1, -0.7218773936724218}, {-0.9502813526461079, 1}}], 
                  LineBox[{{-1, 0.4840128651494293}, {-0.12438343255635115`, 
                    1}}], LineBox[{{-1, 
                    0.02698096749462697}, {-0.7096665541952824, -1}}], 
                  LineBox[{{
                    0.0914998280865584, -1}, {-0.13324676956802373`, 1}}], 
                  LineBox[{{-1, -0.8398510350366724}, {
                    1, 0.6662827046634681}}], 
                  LineBox[{{
                    1, 0.7119480930559269}, {-0.9757169786676936, -1}}], 
                  LineBox[{{-1, -0.371297537620128}, {
                    1, -0.7187803044406775}}], 
                  LineBox[{{0.20382277862283585`, -1}, {
                    0.7298389662140576, 1}}], 
                  LineBox[{{
                    1, 0.8424411292242716}, {-0.8167424114169833, -1}}], 
                  LineBox[{{0.881037993965214, -1}, {
                    0.28819859948834775`, 1}}], 
                  LineBox[{{-1, -0.4725029578758002}, {
                    1, -0.3711968454355613}}], 
                  LineBox[{{-1, 0.9431347492819154}, {-0.9680741665371798, 
                    1}}], LineBox[{{-1, -0.3396035733283993}, {
                    0.7990692253970928, -1}}], 
                  LineBox[{{0.9445774332914257, -1}, {
                    0.08372869003042414, 1}}], 
                  LineBox[{{1, -0.42047576092912253`}, {
                    0.2661011677736873, -1}}], 
                  LineBox[{{-1, -0.008117678203205794}, {
                    0.36192075318439454`, -1}}], 
                  LineBox[{{0.6266832036313416, -1}, {
                    0.8881288246323137, 1}}], 
                  LineBox[{{-1, -0.5898045877850292}, {
                    0.12136070995782787`, 1}}], 
                  LineBox[{{
                    1, 0.44603336819752626`}, {-0.6955343720005255, -1}}], 
                  LineBox[{{0.15268483981624117`, -1}, {
                    0.6197368557855236, 1}}], 
                  LineBox[{{-1, -0.9253069318165945}, {
                    0.27710504338598824`, 1}}], 
                  LineBox[{{
                    0.5348250520998288, -1}, {-0.9162932934463892, 1}}], 
                  LineBox[{{1, -0.5207602898712274}, {0.503446731442504, 1}}],
                   LineBox[{{-1, 0.43174244337334866`}, {
                    1, 0.5189906230151252}}], 
                  LineBox[{{-1, 0.25076278083210896`}, {
                    1, 0.14614267055476252`}}], 
                  LineBox[{{-0.46585314409779394`, -1}, \
{-0.17953310977337958`, 1}}], 
                  LineBox[{{1, 0.10218820733939733`}, {
                    0.734729036857688, 1}}], 
                  LineBox[{{0.8493919047414921, -1}, {
                    0.2520897396240462, 1}}], 
                  LineBox[{{0.11723277006510696`, -1}, {
                    0.8794349959126783, 1}}], 
                  LineBox[{{0.04370189446089566, -1}, {
                    0.36414619569604695`, 1}}], 
                  LineBox[{{-1, -0.6019857549447898}, {
                    1, 0.6085916691491156}}], 
                  LineBox[{{-1, 0.5071563607472745}, {-0.44964569317645586`, 
                    1}}], LineBox[{{1, -0.9274486578577809}, {
                    0.40684572382480794`, 1}}], 
                  LineBox[{{
                    1, 0.47686498445194286`}, {-0.32814755577304233`, 1}}], 
                  LineBox[{{
                    0.6220528078630496, -1}, {-0.34375220328750755`, 1}}], 
                  LineBox[{{
                    0.0602296854864405, -1}, {-0.674426100510478, 1}}], 
                  LineBox[{{
                    1, -0.3885546464065836}, {-0.8935319625717896, -1}}], 
                  LineBox[{{0.13844968578176475`, -1}, {
                    0.9576081841421452, 1}}], 
                  LineBox[{{-1, -0.08005889408080874}, {
                    0.9541854351292912, 1}}], 
                  LineBox[{{-1, -0.2965166510568083}, {
                    1, -0.9223133760678243}}], 
                  LineBox[{{-0.0003839365986933815, -1}, \
{-0.15900410882852212`, 1}}], 
                  LineBox[{{1, -0.33298930093859347`}, {
                    0.3918475962331601, 1}}], 
                  LineBox[{{
                    1, 0.39796260919463977`}, {-0.5626376869348534, -1}}], 
                  LineBox[{{0.02378180241363927, -1}, {
                    0.6854059286320575, 1}}], 
                  LineBox[{{-0.6004544238098332, -1}, {-0.6176277731076782, 
                    1}}], LineBox[{{
                    1, -0.8743434249191484}, {-0.41214591855348887`, 1}}], 
                  LineBox[{{-1, 0.04596223400343971}, {
                    1, -0.25349076621187067`}}], 
                  LineBox[{{1, 0.6016080461933826}, {0.7059714389091872, 1}}],
                   LineBox[{{-1, -0.2879328979005746}, {
                    1, 0.9294667698226617}}], 
                  LineBox[{{-1, -0.7197469056471474}, {
                    0.5706778694805084, 1}}], 
                  LineBox[{{1, -0.6155407095606718}, {
                    0.8998431202777213, -1}}], 
                  LineBox[{{
                    1, -0.8361636239730493}, {-0.14729029320470693`, 1}}], 
                  LineBox[{{-1, -0.9776517449355823}, {
                    1, 0.33834189579500124`}}]}, 
                 {RGBColor[1, 0, 0], Thickness[0.01], 
                  LineBox[{{0.12488416017759707`, -0.04505365594280633}}], 
                  DiskBox[{0.12488416017759707, -0.04505365594280633}, 0.02]}},
                ImageSize->400], 2->
               GraphicsBox[{
                 {RGBColor[0, 0.6, 0], Thickness[0.003], 
                  LineBox[{{-1, -0.859942079456075}, {-0.4043986378549469, \
-1}}], LineBox[{{-1, -0.9947761647651195}, {1, -0.7531058865012052}}], 
                  LineBox[{{-1, -0.8000512639843346}, {
                    1, -0.38561080895368866`}}], 
                  LineBox[{{-0.3669005840681645, -1}, {-0.5848683006064147, 
                    1}}], LineBox[{{-1, -0.5922624789927454}, \
{-0.6867000179307147, -1}}], 
                  LineBox[{{-1, 0.019274447480086936`}, {
                    1, 0.27966522321385556`}}], 
                  LineBox[{{0.1154753189877766, -1}, {
                    0.8835887085025055, 1}}], 
                  LineBox[{{-1, 0.7637469569304994}, {-0.09617753854074285, 
                    1}}], LineBox[{{
                    1, -0.4105384284019031}, {-0.12826374189056258`, 1}}], 
                  LineBox[{{-1, -0.23089166063227895`}, {
                    0.5105257184263041, -1}}], 
                  LineBox[{{-0.1531390735979127, -1}, {
                    0.46660943946906347`, 1}}], 
                  LineBox[{{-1, 0.557858991135043}, {
                    1, -0.46478416300889275`}}], 
                  LineBox[{{
                    0.6170935750083829, -1}, {-0.2818956748195639, 1}}], 
                  LineBox[{{-0.37862884296559507`, -1}, {
                    0.9919358245180387, 1}}], 
                  LineBox[{{
                    1, -0.396881823203205}, {-0.48694945424640823`, 1}}], 
                  LineBox[{{-1, -0.12142116801413835`}, \
{-0.28950046453700645`, 1}}], 
                  LineBox[{{-1, 0.22296739042138364`}, {
                    1, 0.1782265282535289}}], 
                  LineBox[{{-1, -0.0006504127490836517}, {
                    0.052941839972397674`, -1}}], 
                  LineBox[{{-1, -0.04217376991613098}, {
                    1, 0.8245972975327693}}], 
                  LineBox[{{-0.771913724038851, -1}, {-0.4922058647286286, 
                    1}}], LineBox[{{
                    1, -0.05346703327153849}, {-0.002189801672061243, -1}}], 
                  LineBox[{{-1, -0.44186423111707107`}, {-0.8482333107580997, 
                    1}}], LineBox[{{-1, 0.41342139646603565`}, {
                    1, 0.1673479374330443}}], 
                  LineBox[{{
                    1, 0.022532647253049088`}, {-0.5716612922717529, 1}}], 
                  LineBox[{{
                    1, -0.683494069841152}, {-0.6525039785003465, 1}}], 
                  LineBox[{{0.7203261663005923, -1}, {
                    0.9519990605959867, 1}}], 
                  LineBox[{{
                    0.9547191600106417, -1}, {-0.7821324180709288, 1}}], 
                  LineBox[{{-0.7229208577272059, -1}, {
                    0.8301589944012289, 1}}], 
                  LineBox[{{-1, 0.0076564469106805534`}, {
                    1, -0.8202065982177377}}], 
                  LineBox[{{-1, -0.9882771001527644}, {
                    1, -0.38081091493481417`}}], 
                  LineBox[{{
                    0.1345730183241706, -1}, {-0.04625220837185433, 1}}], 
                  LineBox[{{-0.7398800891017749, -1}, {-0.6376815758250688, 
                    1}}], LineBox[{{-0.998379172747517, -1}, \
{-0.11073893184223732`, 1}}], 
                  LineBox[{{
                    1, 0.06439499494396374}, {-0.9316910417355793, 1}}], 
                  LineBox[{{1, 0.27919326267533384`}, {
                    0.09179353431387023, -1}}], 
                  LineBox[{{1, 0.9532267300086174}, {0.8253210232387338, 1}}],
                   LineBox[{{-0.9668500361038834, -1}, {
                    0.5802801442395489, 1}}], 
                  LineBox[{{-1, 0.4348233393624013}, {
                    0.7808137549199811, 1}}], 
                  LineBox[{{-0.5905931883462382, -1}, {
                    0.5910485455402316, 1}}], 
                  LineBox[{{-1, -0.6824155571156181}, {
                    1, -0.5396410606269174}}], 
                  LineBox[{{-1, -0.8079441169947238}, {
                    1, -0.2725486633630833}}], 
                  LineBox[{{
                    1, -0.9017210914220822}, {-0.749668388015598, -1}}], 
                  LineBox[{{
                    1, 0.14028191869961268`}, {-0.08701345019383645, -1}}], 
                  LineBox[{{-1, 0.13171591434483235`}, {
                    0.22328394041486221`, 1}}], 
                  LineBox[{{1, 0.9132012316813235}, {0.8977261463166228, 1}}],
                   LineBox[{{0.5426075303270133, -1}, {
                    0.963419646160418, 1}}], 
                  LineBox[{{-1, 
                    0.9885721295579092}, {-0.18230810738478864`, -1}}], 
                  LineBox[{{-1, -0.12341600604908948`}, \
{-0.23163112241493813`, -1}}], 
                  LineBox[{{-1, 0.4792038262330575}, {
                    1, 0.9729761521397131}}], 
                  LineBox[{{-1, 0.8875944920797758}, {
                    0.7880635186560512, -1}}], 
                  LineBox[{{-1, 0.012241966150534096`}, {
                    1, 0.06232432351004639}}], 
                  LineBox[{{-1, -0.12212100350476088`}, {
                    1, -0.6222370109351919}}], 
                  LineBox[{{-1, 
                    0.7722802390060742}, {-0.7918310127809294, -1}}], 
                  LineBox[{{-1, 0.21905665704266603`}, {
                    0.893792668681956, -1}}], 
                  LineBox[{{-0.9374396169577691, -1}, {-0.6851400819764024, 
                    1}}], LineBox[{{
                    0.3893389056826231, -1}, {-0.32450124772170785`, 1}}], 
                  LineBox[{{-1, 0.43568142012479905`}, {
                    1, -0.3477126782345801}}], 
                  LineBox[{{-0.7993633965509926, -1}, {
                    0.6527318291559782, 1}}], 
                  LineBox[{{-1, 0.8102869432202113}, {-0.15354489187216938`, 
                    1}}], LineBox[{{1, -0.34152807881386815`}, {
                    0.3879239598776633, -1}}], 
                  LineBox[{{
                    1, 0.43665332911118554`}, {-0.10622628504214945`, 1}}], 
                  LineBox[{{
                    1, 0.7785599222843999}, {-0.9430806743914057, -1}}], 
                  LineBox[{{-1, -0.34928091418820933`}, {
                    0.0019355177836914306`, 1}}], 
                  LineBox[{{-1, -0.787804514498556}, {
                    1, -0.5644935393971003}}], 
                  LineBox[{{-1, -0.8520216576655057}, {
                    1, 0.8202504923149037}}], 
                  LineBox[{{0.9725411787690584, -1}, {
                    0.3776025873353719, 1}}], 
                  LineBox[{{-1, -0.34526083082992615`}, {
                    0.4128740972051588, 1}}], 
                  LineBox[{{-1, -0.7535876651982191}, {
                    1, -0.8790572770804428}}], 
                  LineBox[{{-0.6225035191314782, -1}, {
                    0.5958397629065234, 1}}], 
                  LineBox[{{-1, -0.3611663319485897}, {
                    1, -0.63199568765546}}], 
                  LineBox[{{
                    1, -0.47487544636216994`}, {-0.036234092926724894`, 1}}], 
                  LineBox[{{-1, -0.6248797988560217}, {
                    0.8678491325521989, -1}}], 
                  LineBox[{{1, 0.2554924815606957}, {0.2765050128127791, 1}}],
                   LineBox[{{1, -0.5981589164514636}, {
                    0.6032260570578699, -1}}], 
                  LineBox[{{-1, 
                    0.7062549168535169}, {-0.045534941074007074`, -1}}], 
                  LineBox[{{-0.9768722900882645, -1}, {
                    0.884320149938906, 1}}], 
                  LineBox[{{-1, 0.9460905588029207}, {
                    0.6388328828946369, -1}}], 
                  LineBox[{{
                    0.24705904757850308`, -1}, {-0.3033794070584176, 1}}], 
                  LineBox[{{-1, 0.13968859956588064`}, {
                    1, -0.05063597023964122}}], 
                  LineBox[{{-1, -0.8982073593785642}, {
                    1, -0.6391060653314244}}], 
                  LineBox[{{-1, -0.18925615877930188`}, {
                    1, 0.1761812199396526}}], 
                  LineBox[{{
                    1, 0.37427029174621984`}, {-0.8940390818994383, 1}}], 
                  LineBox[{{-1, -0.7704462664720254}, {
                    1, 0.23446823859943827`}}], 
                  LineBox[{{-1, -0.42635072269296403`}, {
                    1, -0.4643319742907013}}], 
                  LineBox[{{-1, -0.20444184494207618`}, \
{-0.41079041059752563`, -1}}], 
                  LineBox[{{0.5797940566401548, -1}, {
                    0.6230491296004488, 1}}], 
                  LineBox[{{-1, 0.11582139010867214`}, {
                    1, 0.3298428918871004}}], 
                  LineBox[{{-1, 0.8190115917759494}, {
                    1, 0.00684907817642491}}], 
                  LineBox[{{0.4854018322472009, -1}, {
                    0.8709423416634501, 1}}], 
                  LineBox[{{-1, 0.32877164007572957`}, {
                    0.10339268115610237`, 1}}], 
                  LineBox[{{0.2410068699262958, -1}, {
                    0.0917810012573523, 1}}], 
                  LineBox[{{
                    0.10951172616287116`, -1}, {-0.8959209225868919, 1}}], 
                  LineBox[{{-1, -0.050977170723748064`}, {
                    1, 0.36089593330086356`}}], 
                  LineBox[{{-1, 0.7277381651242225}, {
                    0.4935891692756773, -1}}], 
                  LineBox[{{1, 0.295617408483648}, {-0.5695481045828523, 1}}],
                   LineBox[{{
                    1, 0.49908531045611476`}, {-0.7623626025623025, -1}}], 
                  LineBox[{{0.2226382946268513, -1}, {
                    0.7885338554081898, 1}}], 
                  LineBox[{{-1, 0.0715675311863979}, {
                    1, 0.31131960514382956`}}], 
                  LineBox[{{-1, 0.13660348160445063`}, {
                    0.11929347454494546`, 1}}], 
                  LineBox[{{
                    1, 0.5765290622923254}, {-0.21408894419399616`, -1}}], 
                  LineBox[{{-1, 0.5888397951177755}, {
                    0.6018803855075042, -1}}], 
                  LineBox[{{-1, -0.022909237647963234`}, {-0.5227154615457204,
                     1}}], LineBox[{{-1, -0.40692164581392354`}, {
                    0.13885698559275256`, -1}}], 
                  LineBox[{{-1, 0.9641000641501223}, {
                    1, -0.35732453079295623`}}], 
                  LineBox[{{1, -0.9567480013563096}, {
                    0.9299889723095617, -1}}], 
                  LineBox[{{-1, -0.38119438194641925`}, {
                    1, 0.537969733416678}}], 
                  LineBox[{{-0.8018562554066488, -1}, {-0.6492828144563286, 
                    1}}], LineBox[{{-1, 0.6723880913116297}, {
                    1, -0.7989837421235778}}], 
                  LineBox[{{-1, 0.9725654616146868}, {
                    1, -0.05896043509208918}}], 
                  LineBox[{{-1, -0.5013897380305472}, {
                    1, -0.6654095802079958}}], 
                  LineBox[{{1, -0.470379784597826}, {
                    0.24318755802794992`, -1}}], 
                  LineBox[{{-1, 0.3702328278369702}, {
                    1, -0.1592383233258704}}], 
                  LineBox[{{-1, -0.9096644551636262}, {
                    0.479858279799278, 1}}], 
                  LineBox[{{-1, -0.5675434736681256}, {
                    1, -0.8621532313351962}}], 
                  LineBox[{{-1, 0.4884906403016136}, {
                    1, 0.28581549752080515`}}], 
                  LineBox[{{
                    1, 0.925783371919276}, {-0.5060935192092021, -1}}], 
                  LineBox[{{-1, 0.032457284898073605`}, {
                    1, 0.7718075801156441}}], 
                  LineBox[{{-1, -0.27003242128981736`}, {
                    0.8885221496609612, -1}}], 
                  LineBox[{{-1, -0.08707900111293629}, {
                    1, -0.012359582602331642`}}], 
                  LineBox[{{-1, -0.9067911242205731}, {
                    1, -0.314113989104757}}], 
                  LineBox[{{
                    0.7660694717340899, -1}, {-0.19991366468641872`, 1}}], 
                  LineBox[{{-0.39241237707877896`, -1}, {
                    0.226027016036541, 1}}], 
                  LineBox[{{-1, 0.6344413857356778}, {
                    1, -0.4784321752022354}}], 
                  LineBox[{{-1, 0.12969214722754469`}, {
                    1, 0.6352583031105409}}], 
                  LineBox[{{
                    0.4794751268624596, -1}, {-0.23699127999960853`, 1}}], 
                  LineBox[{{
                    1, 0.011006289562907652`}, {-0.6067029971984012, -1}}], 
                  LineBox[{{-1, 0.7146684851134689}, {-0.07464449416568128, 
                    1}}], LineBox[{{1, 0.4471612181048807}, {
                    0.3099338257041191, -1}}], 
                  LineBox[{{-1, 0.922215848371161}, {
                    1, -0.24362238032250272`}}], 
                  LineBox[{{-1, -0.3302687596401395}, {
                    1, -0.038575769761602284`}}], 
                  LineBox[{{-0.08167234231172342, -1}, {
                    0.9618124520055513, 1}}], 
                  LineBox[{{1, 0.59925836964856}, {
                    0.017336203340752775`, 1}}], 
                  LineBox[{{
                    1, 0.23937874032904033`}, {-0.3553136513327154, -1}}], 
                  LineBox[{{
                    0.08864775717160765, -1}, {-0.1871941869527907, 1}}], 
                  LineBox[{{-1, 0.22834506542160382`}, {
                    1, -0.9765307134666356}}], 
                  LineBox[{{1, -0.01274066846918421}, {
                    0.5169122973952399, -1}}], 
                  LineBox[{{-1, 0.33672602666441204`}, {
                    1, 0.17996890410899424`}}], 
                  LineBox[{{1, 0.027209312719292635`}, {
                    0.00034964533270650833`, 1}}], 
                  LineBox[{{-0.6764720136065051, -1}, {-0.8473567861135887, 
                    1}}], LineBox[{{-1, -0.5772841488421581}, {
                    1, 0.8615216358265758}}], 
                  LineBox[{{-1, -0.7977125960279532}, {
                    1, -0.3728053057616118}}], 
                  LineBox[{{-1, 0.17265897613858747`}, {
                    1, -0.453180956080942}}], 
                  LineBox[{{-0.7443067867481193, -1}, {-0.8383884991298606, 
                    1}}], LineBox[{{-1, -0.3527010579471216}, \
{-0.10715537603237187`, 1}}], 
                  LineBox[{{-1, 0.12600663057762138`}, {
                    1, -0.0028886953493146177`}}], 
                  LineBox[{{
                    1, 0.3284577891375208}, {-0.5359519968691935, 1}}], 
                  LineBox[{{-1, -0.9474493275398148}, {
                    1, -0.16519439949608247`}}], 
                  LineBox[{{
                    1, -0.7218773936724218}, {-0.9502813526461079, 1}}], 
                  LineBox[{{-1, 0.4840128651494293}, {-0.12438343255635115`, 
                    1}}], LineBox[{{-1, 
                    0.02698096749462697}, {-0.7096665541952824, -1}}], 
                  LineBox[{{
                    0.0914998280865584, -1}, {-0.13324676956802373`, 1}}], 
                  LineBox[{{-1, -0.8398510350366724}, {
                    1, 0.6662827046634681}}], 
                  LineBox[{{
                    1, 0.7119480930559269}, {-0.9757169786676936, -1}}], 
                  LineBox[{{-1, -0.371297537620128}, {
                    1, -0.7187803044406775}}], 
                  LineBox[{{0.20382277862283585`, -1}, {
                    0.7298389662140576, 1}}], 
                  LineBox[{{
                    1, 0.8424411292242716}, {-0.8167424114169833, -1}}], 
                  LineBox[{{0.881037993965214, -1}, {
                    0.28819859948834775`, 1}}], 
                  LineBox[{{-1, -0.4725029578758002}, {
                    1, -0.3711968454355613}}], 
                  LineBox[{{-1, 0.9431347492819154}, {-0.9680741665371798, 
                    1}}], LineBox[{{-1, -0.3396035733283993}, {
                    0.7990692253970928, -1}}], 
                  LineBox[{{0.9445774332914257, -1}, {
                    0.08372869003042414, 1}}], 
                  LineBox[{{1, -0.42047576092912253`}, {
                    0.2661011677736873, -1}}], 
                  LineBox[{{-1, -0.008117678203205794}, {
                    0.36192075318439454`, -1}}], 
                  LineBox[{{0.6266832036313416, -1}, {
                    0.8881288246323137, 1}}], 
                  LineBox[{{-1, -0.5898045877850292}, {
                    0.12136070995782787`, 1}}], 
                  LineBox[{{
                    1, 0.44603336819752626`}, {-0.6955343720005255, -1}}], 
                  LineBox[{{0.15268483981624117`, -1}, {
                    0.6197368557855236, 1}}], 
                  LineBox[{{-1, -0.9253069318165945}, {
                    0.27710504338598824`, 1}}], 
                  LineBox[{{
                    0.5348250520998288, -1}, {-0.9162932934463892, 1}}], 
                  LineBox[{{1, -0.5207602898712274}, {0.503446731442504, 1}}],
                   LineBox[{{-1, 0.43174244337334866`}, {
                    1, 0.5189906230151252}}], 
                  LineBox[{{-1, 0.25076278083210896`}, {
                    1, 0.14614267055476252`}}], 
                  LineBox[{{-0.46585314409779394`, -1}, \
{-0.17953310977337958`, 1}}], 
                  LineBox[{{1, 0.10218820733939733`}, {
                    0.734729036857688, 1}}], 
                  LineBox[{{0.8493919047414921, -1}, {
                    0.2520897396240462, 1}}], 
                  LineBox[{{0.11723277006510696`, -1}, {
                    0.8794349959126783, 1}}], 
                  LineBox[{{0.04370189446089566, -1}, {
                    0.36414619569604695`, 1}}], 
                  LineBox[{{-1, -0.6019857549447898}, {
                    1, 0.6085916691491156}}], 
                  LineBox[{{-1, 0.5071563607472745}, {-0.44964569317645586`, 
                    1}}], LineBox[{{1, -0.9274486578577809}, {
                    0.40684572382480794`, 1}}], 
                  LineBox[{{
                    1, 0.47686498445194286`}, {-0.32814755577304233`, 1}}], 
                  LineBox[{{
                    0.6220528078630496, -1}, {-0.34375220328750755`, 1}}], 
                  LineBox[{{
                    0.0602296854864405, -1}, {-0.674426100510478, 1}}], 
                  LineBox[{{
                    1, -0.3885546464065836}, {-0.8935319625717896, -1}}], 
                  LineBox[{{0.13844968578176475`, -1}, {
                    0.9576081841421452, 1}}], 
                  LineBox[{{-1, -0.08005889408080874}, {
                    0.9541854351292912, 1}}], 
                  LineBox[{{-1, -0.2965166510568083}, {
                    1, -0.9223133760678243}}], 
                  LineBox[{{-0.0003839365986933815, -1}, \
{-0.15900410882852212`, 1}}], 
                  LineBox[{{1, -0.33298930093859347`}, {
                    0.3918475962331601, 1}}], 
                  LineBox[{{
                    1, 0.39796260919463977`}, {-0.5626376869348534, -1}}], 
                  LineBox[{{0.02378180241363927, -1}, {
                    0.6854059286320575, 1}}], 
                  LineBox[{{-0.6004544238098332, -1}, {-0.6176277731076782, 
                    1}}], LineBox[{{
                    1, -0.8743434249191484}, {-0.41214591855348887`, 1}}], 
                  LineBox[{{-1, 0.04596223400343971}, {
                    1, -0.25349076621187067`}}], 
                  LineBox[{{1, 0.6016080461933826}, {0.7059714389091872, 1}}],
                   LineBox[{{-1, -0.2879328979005746}, {
                    1, 0.9294667698226617}}], 
                  LineBox[{{-1, -0.7197469056471474}, {
                    0.5706778694805084, 1}}], 
                  LineBox[{{1, -0.6155407095606718}, {
                    0.8998431202777213, -1}}], 
                  LineBox[{{
                    1, -0.8361636239730493}, {-0.14729029320470693`, 1}}], 
                  LineBox[{{-1, -0.9776517449355823}, {
                    1, 0.33834189579500124`}}]}, 
                 {RGBColor[1, 0, 0], Thickness[0.01], 
                  LineBox[{{0.12488416017759707`, -0.04505365594280633}, {
                   0.1251686099199965, -0.044765182518450464`}}], 
                  DiskBox[{0.1251686099199965, -0.044765182518450464}, 0.02]}},
                ImageSize->400], 3->
               GraphicsBox[{
                 {RGBColor[0, 0.6, 0], Thickness[0.003], 
                  LineBox[{{-1, -0.859942079456075}, {-0.4043986378549469, \
-1}}], LineBox[{{-1, -0.9947761647651195}, {1, -0.7531058865012052}}], 
                  LineBox[{{-1, -0.8000512639843346}, {
                    1, -0.38561080895368866`}}], 
                  LineBox[{{-0.3669005840681645, -1}, {-0.5848683006064147, 
                    1}}], LineBox[{{-1, -0.5922624789927454}, \
{-0.6867000179307147, -1}}], 
                  LineBox[{{-1, 0.019274447480086936`}, {
                    1, 0.27966522321385556`}}], 
                  LineBox[{{0.1154753189877766, -1}, {
                    0.8835887085025055, 1}}], 
                  LineBox[{{-1, 0.7637469569304994}, {-0.09617753854074285, 
                    1}}], LineBox[{{
                    1, -0.4105384284019031}, {-0.12826374189056258`, 1}}], 
                  LineBox[{{-1, -0.23089166063227895`}, {
                    0.5105257184263041, -1}}], 
                  LineBox[{{-0.1531390735979127, -1}, {
                    0.46660943946906347`, 1}}], 
                  LineBox[{{-1, 0.557858991135043}, {
                    1, -0.46478416300889275`}}], 
                  LineBox[{{
                    0.6170935750083829, -1}, {-0.2818956748195639, 1}}], 
                  LineBox[{{-0.37862884296559507`, -1}, {
                    0.9919358245180387, 1}}], 
                  LineBox[{{
                    1, -0.396881823203205}, {-0.48694945424640823`, 1}}], 
                  LineBox[{{-1, -0.12142116801413835`}, \
{-0.28950046453700645`, 1}}], 
                  LineBox[{{-1, 0.22296739042138364`}, {
                    1, 0.1782265282535289}}], 
                  LineBox[{{-1, -0.0006504127490836517}, {
                    0.052941839972397674`, -1}}], 
                  LineBox[{{-1, -0.04217376991613098}, {
                    1, 0.8245972975327693}}], 
                  LineBox[{{-0.771913724038851, -1}, {-0.4922058647286286, 
                    1}}], LineBox[{{
                    1, -0.05346703327153849}, {-0.002189801672061243, -1}}], 
                  LineBox[{{-1, -0.44186423111707107`}, {-0.8482333107580997, 
                    1}}], LineBox[{{-1, 0.41342139646603565`}, {
                    1, 0.1673479374330443}}], 
                  LineBox[{{
                    1, 0.022532647253049088`}, {-0.5716612922717529, 1}}], 
                  LineBox[{{
                    1, -0.683494069841152}, {-0.6525039785003465, 1}}], 
                  LineBox[{{0.7203261663005923, -1}, {
                    0.9519990605959867, 1}}], 
                  LineBox[{{
                    0.9547191600106417, -1}, {-0.7821324180709288, 1}}], 
                  LineBox[{{-0.7229208577272059, -1}, {
                    0.8301589944012289, 1}}], 
                  LineBox[{{-1, 0.0076564469106805534`}, {
                    1, -0.8202065982177377}}], 
                  LineBox[{{-1, -0.9882771001527644}, {
                    1, -0.38081091493481417`}}], 
                  LineBox[{{
                    0.1345730183241706, -1}, {-0.04625220837185433, 1}}], 
                  LineBox[{{-0.7398800891017749, -1}, {-0.6376815758250688, 
                    1}}], LineBox[{{-0.998379172747517, -1}, \
{-0.11073893184223732`, 1}}], 
                  LineBox[{{
                    1, 0.06439499494396374}, {-0.9316910417355793, 1}}], 
                  LineBox[{{1, 0.27919326267533384`}, {
                    0.09179353431387023, -1}}], 
                  LineBox[{{1, 0.9532267300086174}, {0.8253210232387338, 1}}],
                   LineBox[{{-0.9668500361038834, -1}, {
                    0.5802801442395489, 1}}], 
                  LineBox[{{-1, 0.4348233393624013}, {
                    0.7808137549199811, 1}}], 
                  LineBox[{{-0.5905931883462382, -1}, {
                    0.5910485455402316, 1}}], 
                  LineBox[{{-1, -0.6824155571156181}, {
                    1, -0.5396410606269174}}], 
                  LineBox[{{-1, -0.8079441169947238}, {
                    1, -0.2725486633630833}}], 
                  LineBox[{{
                    1, -0.9017210914220822}, {-0.749668388015598, -1}}], 
                  LineBox[{{
                    1, 0.14028191869961268`}, {-0.08701345019383645, -1}}], 
                  LineBox[{{-1, 0.13171591434483235`}, {
                    0.22328394041486221`, 1}}], 
                  LineBox[{{1, 0.9132012316813235}, {0.8977261463166228, 1}}],
                   LineBox[{{0.5426075303270133, -1}, {
                    0.963419646160418, 1}}], 
                  LineBox[{{-1, 
                    0.9885721295579092}, {-0.18230810738478864`, -1}}], 
                  LineBox[{{-1, -0.12341600604908948`}, \
{-0.23163112241493813`, -1}}], 
                  LineBox[{{-1, 0.4792038262330575}, {
                    1, 0.9729761521397131}}], 
                  LineBox[{{-1, 0.8875944920797758}, {
                    0.7880635186560512, -1}}], 
                  LineBox[{{-1, 0.012241966150534096`}, {
                    1, 0.06232432351004639}}], 
                  LineBox[{{-1, -0.12212100350476088`}, {
                    1, -0.6222370109351919}}], 
                  LineBox[{{-1, 
                    0.7722802390060742}, {-0.7918310127809294, -1}}], 
                  LineBox[{{-1, 0.21905665704266603`}, {
                    0.893792668681956, -1}}], 
                  LineBox[{{-0.9374396169577691, -1}, {-0.6851400819764024, 
                    1}}], LineBox[{{
                    0.3893389056826231, -1}, {-0.32450124772170785`, 1}}], 
                  LineBox[{{-1, 0.43568142012479905`}, {
                    1, -0.3477126782345801}}], 
                  LineBox[{{-0.7993633965509926, -1}, {
                    0.6527318291559782, 1}}], 
                  LineBox[{{-1, 0.8102869432202113}, {-0.15354489187216938`, 
                    1}}], LineBox[{{1, -0.34152807881386815`}, {
                    0.3879239598776633, -1}}], 
                  LineBox[{{
                    1, 0.43665332911118554`}, {-0.10622628504214945`, 1}}], 
                  LineBox[{{
                    1, 0.7785599222843999}, {-0.9430806743914057, -1}}], 
                  LineBox[{{-1, -0.34928091418820933`}, {
                    0.0019355177836914306`, 1}}], 
                  LineBox[{{-1, -0.787804514498556}, {
                    1, -0.5644935393971003}}], 
                  LineBox[{{-1, -0.8520216576655057}, {
                    1, 0.8202504923149037}}], 
                  LineBox[{{0.9725411787690584, -1}, {
                    0.3776025873353719, 1}}], 
                  LineBox[{{-1, -0.34526083082992615`}, {
                    0.4128740972051588, 1}}], 
                  LineBox[{{-1, -0.7535876651982191}, {
                    1, -0.8790572770804428}}], 
                  LineBox[{{-0.6225035191314782, -1}, {
                    0.5958397629065234, 1}}], 
                  LineBox[{{-1, -0.3611663319485897}, {
                    1, -0.63199568765546}}], 
                  LineBox[{{
                    1, -0.47487544636216994`}, {-0.036234092926724894`, 1}}], 
                  LineBox[{{-1, -0.6248797988560217}, {
                    0.8678491325521989, -1}}], 
                  LineBox[{{1, 0.2554924815606957}, {0.2765050128127791, 1}}],
                   LineBox[{{1, -0.5981589164514636}, {
                    0.6032260570578699, -1}}], 
                  LineBox[{{-1, 
                    0.7062549168535169}, {-0.045534941074007074`, -1}}], 
                  LineBox[{{-0.9768722900882645, -1}, {
                    0.884320149938906, 1}}], 
                  LineBox[{{-1, 0.9460905588029207}, {
                    0.6388328828946369, -1}}], 
                  LineBox[{{
                    0.24705904757850308`, -1}, {-0.3033794070584176, 1}}], 
                  LineBox[{{-1, 0.13968859956588064`}, {
                    1, -0.05063597023964122}}], 
                  LineBox[{{-1, -0.8982073593785642}, {
                    1, -0.6391060653314244}}], 
                  LineBox[{{-1, -0.18925615877930188`}, {
                    1, 0.1761812199396526}}], 
                  LineBox[{{
                    1, 0.37427029174621984`}, {-0.8940390818994383, 1}}], 
                  LineBox[{{-1, -0.7704462664720254}, {
                    1, 0.23446823859943827`}}], 
                  LineBox[{{-1, -0.42635072269296403`}, {
                    1, -0.4643319742907013}}], 
                  LineBox[{{-1, -0.20444184494207618`}, \
{-0.41079041059752563`, -1}}], 
                  LineBox[{{0.5797940566401548, -1}, {
                    0.6230491296004488, 1}}], 
                  LineBox[{{-1, 0.11582139010867214`}, {
                    1, 0.3298428918871004}}], 
                  LineBox[{{-1, 0.8190115917759494}, {
                    1, 0.00684907817642491}}], 
                  LineBox[{{0.4854018322472009, -1}, {
                    0.8709423416634501, 1}}], 
                  LineBox[{{-1, 0.32877164007572957`}, {
                    0.10339268115610237`, 1}}], 
                  LineBox[{{0.2410068699262958, -1}, {
                    0.0917810012573523, 1}}], 
                  LineBox[{{
                    0.10951172616287116`, -1}, {-0.8959209225868919, 1}}], 
                  LineBox[{{-1, -0.050977170723748064`}, {
                    1, 0.36089593330086356`}}], 
                  LineBox[{{-1, 0.7277381651242225}, {
                    0.4935891692756773, -1}}], 
                  LineBox[{{1, 0.295617408483648}, {-0.5695481045828523, 1}}],
                   LineBox[{{
                    1, 0.49908531045611476`}, {-0.7623626025623025, -1}}], 
                  LineBox[{{0.2226382946268513, -1}, {
                    0.7885338554081898, 1}}], 
                  LineBox[{{-1, 0.0715675311863979}, {
                    1, 0.31131960514382956`}}], 
                  LineBox[{{-1, 0.13660348160445063`}, {
                    0.11929347454494546`, 1}}], 
                  LineBox[{{
                    1, 0.5765290622923254}, {-0.21408894419399616`, -1}}], 
                  LineBox[{{-1, 0.5888397951177755}, {
                    0.6018803855075042, -1}}], 
                  LineBox[{{-1, -0.022909237647963234`}, {-0.5227154615457204,
                     1}}], LineBox[{{-1, -0.40692164581392354`}, {
                    0.13885698559275256`, -1}}], 
                  LineBox[{{-1, 0.9641000641501223}, {
                    1, -0.35732453079295623`}}], 
                  LineBox[{{1, -0.9567480013563096}, {
                    0.9299889723095617, -1}}], 
                  LineBox[{{-1, -0.38119438194641925`}, {
                    1, 0.537969733416678}}], 
                  LineBox[{{-0.8018562554066488, -1}, {-0.6492828144563286, 
                    1}}], LineBox[{{-1, 0.6723880913116297}, {
                    1, -0.7989837421235778}}], 
                  LineBox[{{-1, 0.9725654616146868}, {
                    1, -0.05896043509208918}}], 
                  LineBox[{{-1, -0.5013897380305472}, {
                    1, -0.6654095802079958}}], 
                  LineBox[{{1, -0.470379784597826}, {
                    0.24318755802794992`, -1}}], 
                  LineBox[{{-1, 0.3702328278369702}, {
                    1, -0.1592383233258704}}], 
                  LineBox[{{-1, -0.9096644551636262}, {
                    0.479858279799278, 1}}], 
                  LineBox[{{-1, -0.5675434736681256}, {
                    1, -0.8621532313351962}}], 
                  LineBox[{{-1, 0.4884906403016136}, {
                    1, 0.28581549752080515`}}], 
                  LineBox[{{
                    1, 0.925783371919276}, {-0.5060935192092021, -1}}], 
                  LineBox[{{-1, 0.032457284898073605`}, {
                    1, 0.7718075801156441}}], 
                  LineBox[{{-1, -0.27003242128981736`}, {
                    0.8885221496609612, -1}}], 
                  LineBox[{{-1, -0.08707900111293629}, {
                    1, -0.012359582602331642`}}], 
                  LineBox[{{-1, -0.9067911242205731}, {
                    1, -0.314113989104757}}], 
                  LineBox[{{
                    0.7660694717340899, -1}, {-0.19991366468641872`, 1}}], 
                  LineBox[{{-0.39241237707877896`, -1}, {
                    0.226027016036541, 1}}], 
                  LineBox[{{-1, 0.6344413857356778}, {
                    1, -0.4784321752022354}}], 
                  LineBox[{{-1, 0.12969214722754469`}, {
                    1, 0.6352583031105409}}], 
                  LineBox[{{
                    0.4794751268624596, -1}, {-0.23699127999960853`, 1}}], 
                  LineBox[{{
                    1, 0.011006289562907652`}, {-0.6067029971984012, -1}}], 
                  LineBox[{{-1, 0.7146684851134689}, {-0.07464449416568128, 
                    1}}], LineBox[{{1, 0.4471612181048807}, {
                    0.3099338257041191, -1}}], 
                  LineBox[{{-1, 0.922215848371161}, {
                    1, -0.24362238032250272`}}], 
                  LineBox[{{-1, -0.3302687596401395}, {
                    1, -0.038575769761602284`}}], 
                  LineBox[{{-0.08167234231172342, -1}, {
                    0.9618124520055513, 1}}], 
                  LineBox[{{1, 0.59925836964856}, {
                    0.017336203340752775`, 1}}], 
                  LineBox[{{
                    1, 0.23937874032904033`}, {-0.3553136513327154, -1}}], 
                  LineBox[{{
                    0.08864775717160765, -1}, {-0.1871941869527907, 1}}], 
                  LineBox[{{-1, 0.22834506542160382`}, {
                    1, -0.9765307134666356}}], 
                  LineBox[{{1, -0.01274066846918421}, {
                    0.5169122973952399, -1}}], 
                  LineBox[{{-1, 0.33672602666441204`}, {
                    1, 0.17996890410899424`}}], 
                  LineBox[{{1, 0.027209312719292635`}, {
                    0.00034964533270650833`, 1}}], 
                  LineBox[{{-0.6764720136065051, -1}, {-0.8473567861135887, 
                    1}}], LineBox[{{-1, -0.5772841488421581}, {
                    1, 0.8615216358265758}}], 
                  LineBox[{{-1, -0.7977125960279532}, {
                    1, -0.3728053057616118}}], 
                  LineBox[{{-1, 0.17265897613858747`}, {
                    1, -0.453180956080942}}], 
                  LineBox[{{-0.7443067867481193, -1}, {-0.8383884991298606, 
                    1}}], LineBox[{{-1, -0.3527010579471216}, \
{-0.10715537603237187`, 1}}], 
                  LineBox[{{-1, 0.12600663057762138`}, {
                    1, -0.0028886953493146177`}}], 
                  LineBox[{{
                    1, 0.3284577891375208}, {-0.5359519968691935, 1}}], 
                  LineBox[{{-1, -0.9474493275398148}, {
                    1, -0.16519439949608247`}}], 
                  LineBox[{{
                    1, -0.7218773936724218}, {-0.9502813526461079, 1}}], 
                  LineBox[{{-1, 0.4840128651494293}, {-0.12438343255635115`, 
                    1}}], LineBox[{{-1, 
                    0.02698096749462697}, {-0.7096665541952824, -1}}], 
                  LineBox[{{
                    0.0914998280865584, -1}, {-0.13324676956802373`, 1}}], 
                  LineBox[{{-1, -0.8398510350366724}, {
                    1, 0.6662827046634681}}], 
                  LineBox[{{
                    1, 0.7119480930559269}, {-0.9757169786676936, -1}}], 
                  LineBox[{{-1, -0.371297537620128}, {
                    1, -0.7187803044406775}}], 
                  LineBox[{{0.20382277862283585`, -1}, {
                    0.7298389662140576, 1}}], 
                  LineBox[{{
                    1, 0.8424411292242716}, {-0.8167424114169833, -1}}], 
                  LineBox[{{0.881037993965214, -1}, {
                    0.28819859948834775`, 1}}], 
                  LineBox[{{-1, -0.4725029578758002}, {
                    1, -0.3711968454355613}}], 
                  LineBox[{{-1, 0.9431347492819154}, {-0.9680741665371798, 
                    1}}], LineBox[{{-1, -0.3396035733283993}, {
                    0.7990692253970928, -1}}], 
                  LineBox[{{0.9445774332914257, -1}, {
                    0.08372869003042414, 1}}], 
                  LineBox[{{1, -0.42047576092912253`}, {
                    0.2661011677736873, -1}}], 
                  LineBox[{{-1, -0.008117678203205794}, {
                    0.36192075318439454`, -1}}], 
                  LineBox[{{0.6266832036313416, -1}, {
                    0.8881288246323137, 1}}], 
                  LineBox[{{-1, -0.5898045877850292}, {
                    0.12136070995782787`, 1}}], 
                  LineBox[{{
                    1, 0.44603336819752626`}, {-0.6955343720005255, -1}}], 
                  LineBox[{{0.15268483981624117`, -1}, {
                    0.6197368557855236, 1}}], 
                  LineBox[{{-1, -0.9253069318165945}, {
                    0.27710504338598824`, 1}}], 
                  LineBox[{{
                    0.5348250520998288, -1}, {-0.9162932934463892, 1}}], 
                  LineBox[{{1, -0.5207602898712274}, {0.503446731442504, 1}}],
                   LineBox[{{-1, 0.43174244337334866`}, {
                    1, 0.5189906230151252}}], 
                  LineBox[{{-1, 0.25076278083210896`}, {
                    1, 0.14614267055476252`}}], 
                  LineBox[{{-0.46585314409779394`, -1}, \
{-0.17953310977337958`, 1}}], 
                  LineBox[{{1, 0.10218820733939733`}, {
                    0.734729036857688, 1}}], 
                  LineBox[{{0.8493919047414921, -1}, {
                    0.2520897396240462, 1}}], 
                  LineBox[{{0.11723277006510696`, -1}, {
                    0.8794349959126783, 1}}], 
                  LineBox[{{0.04370189446089566, -1}, {
                    0.36414619569604695`, 1}}], 
                  LineBox[{{-1, -0.6019857549447898}, {
                    1, 0.6085916691491156}}], 
                  LineBox[{{-1, 0.5071563607472745}, {-0.44964569317645586`, 
                    1}}], LineBox[{{1, -0.9274486578577809}, {
                    0.40684572382480794`, 1}}], 
                  LineBox[{{
                    1, 0.47686498445194286`}, {-0.32814755577304233`, 1}}], 
                  LineBox[{{
                    0.6220528078630496, -1}, {-0.34375220328750755`, 1}}], 
                  LineBox[{{
                    0.0602296854864405, -1}, {-0.674426100510478, 1}}], 
                  LineBox[{{
                    1, -0.3885546464065836}, {-0.8935319625717896, -1}}], 
                  LineBox[{{0.13844968578176475`, -1}, {
                    0.9576081841421452, 1}}], 
                  LineBox[{{-1, -0.08005889408080874}, {
                    0.9541854351292912, 1}}], 
                  LineBox[{{-1, -0.2965166510568083}, {
                    1, -0.9223133760678243}}], 
                  LineBox[{{-0.0003839365986933815, -1}, \
{-0.15900410882852212`, 1}}], 
                  LineBox[{{1, -0.33298930093859347`}, {
                    0.3918475962331601, 1}}], 
                  LineBox[{{
                    1, 0.39796260919463977`}, {-0.5626376869348534, -1}}], 
                  LineBox[{{0.02378180241363927, -1}, {
                    0.6854059286320575, 1}}], 
                  LineBox[{{-0.6004544238098332, -1}, {-0.6176277731076782, 
                    1}}], LineBox[{{
                    1, -0.8743434249191484}, {-0.41214591855348887`, 1}}], 
                  LineBox[{{-1, 0.04596223400343971}, {
                    1, -0.25349076621187067`}}], 
                  LineBox[{{1, 0.6016080461933826}, {0.7059714389091872, 1}}],
                   LineBox[{{-1, -0.2879328979005746}, {
                    1, 0.9294667698226617}}], 
                  LineBox[{{-1, -0.7197469056471474}, {
                    0.5706778694805084, 1}}], 
                  LineBox[{{1, -0.6155407095606718}, {
                    0.8998431202777213, -1}}], 
                  LineBox[{{
                    1, -0.8361636239730493}, {-0.14729029320470693`, 1}}], 
                  LineBox[{{-1, -0.9776517449355823}, {
                    1, 0.33834189579500124`}}]}, 
                 {RGBColor[1, 0, 0], Thickness[0.01], 
                  LineBox[{{0.12488416017759707`, -0.04505365594280633}, {
                   0.1251686099199965, -0.044765182518450464`}, {
                   0.13405123517977918`, -0.03575690814159731}}], 
                  DiskBox[{0.13405123517977918, -0.03575690814159731}, 0.02]}},
                ImageSize->400], 4->
               GraphicsBox[{
                 {RGBColor[0, 0.6, 0], Thickness[0.003], 
                  LineBox[{{-1, -0.859942079456075}, {-0.4043986378549469, \
-1}}], LineBox[{{-1, -0.9947761647651195}, {1, -0.7531058865012052}}], 
                  LineBox[{{-1, -0.8000512639843346}, {
                    1, -0.38561080895368866`}}], 
                  LineBox[{{-0.3669005840681645, -1}, {-0.5848683006064147, 
                    1}}], LineBox[{{-1, -0.5922624789927454}, \
{-0.6867000179307147, -1}}], 
                  LineBox[{{-1, 0.019274447480086936`}, {
                    1, 0.27966522321385556`}}], 
                  LineBox[{{0.1154753189877766, -1}, {
                    0.8835887085025055, 1}}], 
                  LineBox[{{-1, 0.7637469569304994}, {-0.09617753854074285, 
                    1}}], LineBox[{{
                    1, -0.4105384284019031}, {-0.12826374189056258`, 1}}], 
                  LineBox[{{-1, -0.23089166063227895`}, {
                    0.5105257184263041, -1}}], 
                  LineBox[{{-0.1531390735979127, -1}, {
                    0.46660943946906347`, 1}}], 
                  LineBox[{{-1, 0.557858991135043}, {
                    1, -0.46478416300889275`}}], 
                  LineBox[{{
                    0.6170935750083829, -1}, {-0.2818956748195639, 1}}], 
                  LineBox[{{-0.37862884296559507`, -1}, {
                    0.9919358245180387, 1}}], 
                  LineBox[{{
                    1, -0.396881823203205}, {-0.48694945424640823`, 1}}], 
                  LineBox[{{-1, -0.12142116801413835`}, \
{-0.28950046453700645`, 1}}], 
                  LineBox[{{-1, 0.22296739042138364`}, {
                    1, 0.1782265282535289}}], 
                  LineBox[{{-1, -0.0006504127490836517}, {
                    0.052941839972397674`, -1}}], 
                  LineBox[{{-1, -0.04217376991613098}, {
                    1, 0.8245972975327693}}], 
                  LineBox[{{-0.771913724038851, -1}, {-0.4922058647286286, 
                    1}}], LineBox[{{
                    1, -0.05346703327153849}, {-0.002189801672061243, -1}}], 
                  LineBox[{{-1, -0.44186423111707107`}, {-0.8482333107580997, 
                    1}}], 
                  LineBox[{{-1, 0.41342139646603565`}, {
                    1, 0.1673479374330443}}], 
                  LineBox[{{
                    1, 0.022532647253049088`}, {-0.5716612922717529, 1}}], 
                  LineBox[{{
                    1, -0.683494069841152}, {-0.6525039785003465, 1}}], 
                  LineBox[{{0.7203261663005923, -1}, {
                    0.9519990605959867, 1}}], 
                  LineBox[{{
                    0.9547191600106417, -1}, {-0.7821324180709288, 1}}], 
                  LineBox[{{-0.7229208577272059, -1}, {
                    0.8301589944012289, 1}}], 
                  LineBox[{{-1, 0.0076564469106805534`}, {
                    1, -0.8202065982177377}}], 
                  LineBox[{{-1, -0.9882771001527644}, {
                    1, -0.38081091493481417`}}], 
                  LineBox[{{
                    0.1345730183241706, -1}, {-0.04625220837185433, 1}}], 
                  LineBox[{{-0.7398800891017749, -1}, {-0.6376815758250688, 
                    1}}], LineBox[{{-0.998379172747517, -1}, \
{-0.11073893184223732`, 1}}], 
                  LineBox[{{
                    1, 0.06439499494396374}, {-0.9316910417355793, 1}}], 
                  LineBox[{{1, 0.27919326267533384`}, {
                    0.09179353431387023, -1}}], 
                  LineBox[{{1, 0.9532267300086174}, {0.8253210232387338, 1}}],
                   LineBox[{{-0.9668500361038834, -1}, {
                    0.5802801442395489, 1}}], 
                  LineBox[{{-1, 0.4348233393624013}, {
                    0.7808137549199811, 1}}], 
                  LineBox[{{-0.5905931883462382, -1}, {
                    0.5910485455402316, 1}}], 
                  LineBox[{{-1, -0.6824155571156181}, {
                    1, -0.5396410606269174}}], 
                  LineBox[{{-1, -0.8079441169947238}, {
                    1, -0.2725486633630833}}], 
                  LineBox[{{
                    1, -0.9017210914220822}, {-0.749668388015598, -1}}], 
                  LineBox[{{
                    1, 0.14028191869961268`}, {-0.08701345019383645, -1}}], 
                  LineBox[{{-1, 0.13171591434483235`}, {
                    0.22328394041486221`, 1}}], 
                  LineBox[{{1, 0.9132012316813235}, {0.8977261463166228, 1}}],
                   LineBox[{{0.5426075303270133, -1}, {
                    0.963419646160418, 1}}], 
                  LineBox[{{-1, 
                    0.9885721295579092}, {-0.18230810738478864`, -1}}], 
                  LineBox[{{-1, -0.12341600604908948`}, \
{-0.23163112241493813`, -1}}], 
                  LineBox[{{-1, 0.4792038262330575}, {
                    1, 0.9729761521397131}}], 
                  LineBox[{{-1, 0.8875944920797758}, {
                    0.7880635186560512, -1}}], 
                  LineBox[{{-1, 0.012241966150534096`}, {
                    1, 0.06232432351004639}}], 
                  LineBox[{{-1, -0.12212100350476088`}, {
                    1, -0.6222370109351919}}], 
                  LineBox[{{-1, 
                    0.7722802390060742}, {-0.7918310127809294, -1}}], 
                  LineBox[{{-1, 0.21905665704266603`}, {
                    0.893792668681956, -1}}], 
                  LineBox[{{-0.9374396169577691, -1}, {-0.6851400819764024, 
                    1}}], LineBox[{{
                    0.3893389056826231, -1}, {-0.32450124772170785`, 1}}], 
                  LineBox[{{-1, 0.43568142012479905`}, {
                    1, -0.3477126782345801}}], 
                  LineBox[{{-0.7993633965509926, -1}, {
                    0.6527318291559782, 1}}], 
                  LineBox[{{-1, 0.8102869432202113}, {-0.15354489187216938`, 
                    1}}], LineBox[{{1, -0.34152807881386815`}, {
                    0.3879239598776633, -1}}], 
                  LineBox[{{
                    1, 0.43665332911118554`}, {-0.10622628504214945`, 1}}], 
                  LineBox[{{
                    1, 0.7785599222843999}, {-0.9430806743914057, -1}}], 
                  LineBox[{{-1, -0.34928091418820933`}, {
                    0.0019355177836914306`, 1}}], 
                  LineBox[{{-1, -0.787804514498556}, {
                    1, -0.5644935393971003}}], 
                  LineBox[{{-1, -0.8520216576655057}, {
                    1, 0.8202504923149037}}], 
                  LineBox[{{0.9725411787690584, -1}, {
                    0.3776025873353719, 1}}], 
                  LineBox[{{-1, -0.34526083082992615`}, {
                    0.4128740972051588, 1}}], 
                  LineBox[{{-1, -0.7535876651982191}, {
                    1, -0.8790572770804428}}], 
                  LineBox[{{-0.6225035191314782, -1}, {
                    0.5958397629065234, 1}}], 
                  LineBox[{{-1, -0.3611663319485897}, {
                    1, -0.63199568765546}}], 
                  LineBox[{{
                    1, -0.47487544636216994`}, {-0.036234092926724894`, 1}}], 
                  LineBox[{{-1, -0.6248797988560217}, {
                    0.8678491325521989, -1}}], 
                  LineBox[{{1, 0.2554924815606957}, {0.2765050128127791, 1}}],
                   LineBox[{{1, -0.5981589164514636}, {
                    0.6032260570578699, -1}}], 
                  LineBox[{{-1, 
                    0.7062549168535169}, {-0.045534941074007074`, -1}}], 
                  LineBox[{{-0.9768722900882645, -1}, {
                    0.884320149938906, 1}}], 
                  LineBox[{{-1, 0.9460905588029207}, {
                    0.6388328828946369, -1}}], 
                  LineBox[{{
                    0.24705904757850308`, -1}, {-0.3033794070584176, 1}}], 
                  LineBox[{{-1, 0.13968859956588064`}, {
                    1, -0.05063597023964122}}], 
                  LineBox[{{-1, -0.8982073593785642}, {
                    1, -0.6391060653314244}}], 
                  LineBox[{{-1, -0.18925615877930188`}, {
                    1, 0.1761812199396526}}], 
                  LineBox[{{
                    1, 0.37427029174621984`}, {-0.8940390818994383, 1}}], 
                  LineBox[{{-1, -0.7704462664720254}, {
                    1, 0.23446823859943827`}}], 
                  LineBox[{{-1, -0.42635072269296403`}, {
                    1, -0.4643319742907013}}], 
                  LineBox[{{-1, -0.20444184494207618`}, \
{-0.41079041059752563`, -1}}], 
                  LineBox[{{0.5797940566401548, -1}, {
                    0.6230491296004488, 1}}], 
                  LineBox[{{-1, 0.11582139010867214`}, {
                    1, 0.3298428918871004}}], 
                  LineBox[{{-1, 0.8190115917759494}, {
                    1, 0.00684907817642491}}], 
                  LineBox[{{0.4854018322472009, -1}, {
                    0.8709423416634501, 1}}], 
                  LineBox[{{-1, 0.32877164007572957`}, {
                    0.10339268115610237`, 1}}], 
                  LineBox[{{0.2410068699262958, -1}, {
                    0.0917810012573523, 1}}], 
                  LineBox[{{
                    0.10951172616287116`, -1}, {-0.8959209225868919, 1}}], 
                  LineBox[{{-1, -0.050977170723748064`}, {
                    1, 0.36089593330086356`}}], 
                  LineBox[{{-1, 0.7277381651242225}, {
                    0.4935891692756773, -1}}], 
                  LineBox[{{1, 0.295617408483648}, {-0.5695481045828523, 1}}],
                   LineBox[{{
                    1, 0.49908531045611476`}, {-0.7623626025623025, -1}}], 
                  LineBox[{{0.2226382946268513, -1}, {
                    0.7885338554081898, 1}}], 
                  LineBox[{{-1, 0.0715675311863979}, {
                    1, 0.31131960514382956`}}], 
                  LineBox[{{-1, 0.13660348160445063`}, {
                    0.11929347454494546`, 1}}], 
                  LineBox[{{
                    1, 0.5765290622923254}, {-0.21408894419399616`, -1}}], 
                  LineBox[{{-1, 0.5888397951177755}, {
                    0.6018803855075042, -1}}], 
                  LineBox[{{-1, -0.022909237647963234`}, {-0.5227154615457204,
                     1}}], LineBox[{{-1, -0.40692164581392354`}, {
                    0.13885698559275256`, -1}}], 
                  LineBox[{{-1, 0.9641000641501223}, {
                    1, -0.35732453079295623`}}], 
                  LineBox[{{1, -0.9567480013563096}, {
                    0.9299889723095617, -1}}], 
                  LineBox[{{-1, -0.38119438194641925`}, {
                    1, 0.537969733416678}}], 
                  LineBox[{{-0.8018562554066488, -1}, {-0.6492828144563286, 
                    1}}], LineBox[{{-1, 0.6723880913116297}, {
                    1, -0.7989837421235778}}], 
                  LineBox[{{-1, 0.9725654616146868}, {
                    1, -0.05896043509208918}}], 
                  LineBox[{{-1, -0.5013897380305472}, {
                    1, -0.6654095802079958}}], 
                  LineBox[{{1, -0.470379784597826}, {
                    0.24318755802794992`, -1}}], 
                  LineBox[{{-1, 0.3702328278369702}, {
                    1, -0.1592383233258704}}], 
                  LineBox[{{-1, -0.9096644551636262}, {
                    0.479858279799278, 1}}], 
                  LineBox[{{-1, -0.5675434736681256}, {
                    1, -0.8621532313351962}}], 
                  LineBox[{{-1, 0.4884906403016136}, {
                    1, 0.28581549752080515`}}], 
                  LineBox[{{
                    1, 0.925783371919276}, {-0.5060935192092021, -1}}], 
                  LineBox[{{-1, 0.032457284898073605`}, {
                    1, 0.7718075801156441}}], 
                  LineBox[{{-1, -0.27003242128981736`}, {
                    0.8885221496609612, -1}}], 
                  LineBox[{{-1, -0.08707900111293629}, {
                    1, -0.012359582602331642`}}], 
                  LineBox[{{-1, -0.9067911242205731}, {
                    1, -0.314113989104757}}], 
                  LineBox[{{
                    0.7660694717340899, -1}, {-0.19991366468641872`, 1}}], 
                  LineBox[{{-0.39241237707877896`, -1}, {
                    0.226027016036541, 1}}], 
                  LineBox[{{-1, 0.6344413857356778}, {
                    1, -0.4784321752022354}}], 
                  LineBox[{{-1, 0.12969214722754469`}, {
                    1, 0.6352583031105409}}], 
                  LineBox[{{
                    0.4794751268624596, -1}, {-0.23699127999960853`, 1}}], 
                  LineBox[{{
                    1, 0.011006289562907652`}, {-0.6067029971984012, -1}}], 
                  LineBox[{{-1, 0.7146684851134689}, {-0.07464449416568128, 
                    1}}], LineBox[{{1, 0.4471612181048807}, {
                    0.3099338257041191, -1}}], 
                  LineBox[{{-1, 0.922215848371161}, {
                    1, -0.24362238032250272`}}], 
                  LineBox[{{-1, -0.3302687596401395}, {
                    1, -0.038575769761602284`}}], 
                  LineBox[{{-0.08167234231172342, -1}, {
                    0.9618124520055513, 1}}], 
                  LineBox[{{1, 0.59925836964856}, {
                    0.017336203340752775`, 1}}], 
                  LineBox[{{
                    1, 0.23937874032904033`}, {-0.3553136513327154, -1}}], 
                  LineBox[{{
                    0.08864775717160765, -1}, {-0.1871941869527907, 1}}], 
                  LineBox[{{-1, 0.22834506542160382`}, {
                    1, -0.9765307134666356}}], 
                  LineBox[{{1, -0.01274066846918421}, {
                    0.5169122973952399, -1}}], 
                  LineBox[{{-1, 0.33672602666441204`}, {
                    1, 0.17996890410899424`}}], 
                  LineBox[{{1, 0.027209312719292635`}, {
                    0.00034964533270650833`, 1}}], 
                  LineBox[{{-0.6764720136065051, -1}, {-0.8473567861135887, 
                    1}}], LineBox[{{-1, -0.5772841488421581}, {
                    1, 0.8615216358265758}}], 
                  LineBox[{{-1, -0.7977125960279532}, {
                    1, -0.3728053057616118}}], 
                  LineBox[{{-1, 0.17265897613858747`}, {
                    1, -0.453180956080942}}], 
                  LineBox[{{-0.7443067867481193, -1}, {-0.8383884991298606, 
                    1}}], LineBox[{{-1, -0.3527010579471216}, \
{-0.10715537603237187`, 1}}], 
                  LineBox[{{-1, 0.12600663057762138`}, {
                    1, -0.0028886953493146177`}}], 
                  LineBox[{{
                    1, 0.3284577891375208}, {-0.5359519968691935, 1}}], 
                  LineBox[{{-1, -0.9474493275398148}, {
                    1, -0.16519439949608247`}}], 
                  LineBox[{{
                    1, -0.7218773936724218}, {-0.9502813526461079, 1}}], 
                  LineBox[{{-1, 0.4840128651494293}, {-0.12438343255635115`, 
                    1}}], LineBox[{{-1, 
                    0.02698096749462697}, {-0.7096665541952824, -1}}], 
                  LineBox[{{
                    0.0914998280865584, -1}, {-0.13324676956802373`, 1}}], 
                  LineBox[{{-1, -0.8398510350366724}, {
                    1, 0.6662827046634681}}], 
                  LineBox[{{
                    1, 0.7119480930559269}, {-0.9757169786676936, -1}}], 
                  LineBox[{{-1, -0.371297537620128}, {
                    1, -0.7187803044406775}}], 
                  LineBox[{{0.20382277862283585`, -1}, {
                    0.7298389662140576, 1}}], 
                  LineBox[{{
                    1, 0.8424411292242716}, {-0.8167424114169833, -1}}], 
                  LineBox[{{0.881037993965214, -1}, {
                    0.28819859948834775`, 1}}], 
                  LineBox[{{-1, -0.4725029578758002}, {
                    1, -0.3711968454355613}}], 
                  LineBox[{{-1, 0.9431347492819154}, {-0.9680741665371798, 
                    1}}], LineBox[{{-1, -0.3396035733283993}, {
                    0.7990692253970928, -1}}], 
                  LineBox[{{0.9445774332914257, -1}, {
                    0.08372869003042414, 1}}], 
                  LineBox[{{1, -0.42047576092912253`}, {
                    0.2661011677736873, -1}}], 
                  LineBox[{{-1, -0.008117678203205794}, {
                    0.36192075318439454`, -1}}], 
                  LineBox[{{0.6266832036313416, -1}, {
                    0.8881288246323137, 1}}], 
                  LineBox[{{-1, -0.5898045877850292}, {
                    0.12136070995782787`, 1}}], 
                  LineBox[{{
                    1, 0.44603336819752626`}, {-0.6955343720005255, -1}}], 
                  LineBox[{{0.15268483981624117`, -1}, {
                    0.6197368557855236, 1}}], 
                  LineBox[{{-1, -0.9253069318165945}, {
                    0.27710504338598824`, 1}}], 
                  LineBox[{{
                    0.5348250520998288, -1}, {-0.9162932934463892, 1}}], 
                  LineBox[{{1, -0.5207602898712274}, {0.503446731442504, 1}}],
                   LineBox[{{-1, 0.43174244337334866`}, {
                    1, 0.5189906230151252}}], 
                  LineBox[{{-1, 0.25076278083210896`}, {
                    1, 0.14614267055476252`}}], 
                  LineBox[{{-0.46585314409779394`, -1}, \
{-0.17953310977337958`, 1}}], 
                  LineBox[{{1, 0.10218820733939733`}, {
                    0.734729036857688, 1}}], 
                  LineBox[{{0.8493919047414921, -1}, {
                    0.2520897396240462, 1}}], 
                  LineBox[{{0.11723277006510696`, -1}, {
                    0.8794349959126783, 1}}], 
                  LineBox[{{0.04370189446089566, -1}, {
                    0.36414619569604695`, 1}}], 
                  LineBox[{{-1, -0.6019857549447898}, {
                    1, 0.6085916691491156}}], 
                  LineBox[{{-1, 0.5071563607472745}, {-0.44964569317645586`, 
                    1}}], LineBox[{{1, -0.9274486578577809}, {
                    0.40684572382480794`, 1}}], 
                  LineBox[{{
                    1, 0.47686498445194286`}, {-0.32814755577304233`, 1}}], 
                  LineBox[{{
                    0.6220528078630496, -1}, {-0.34375220328750755`, 1}}], 
                  LineBox[{{
                    0.0602296854864405, -1}, {-0.674426100510478, 1}}], 
                  LineBox[{{
                    1, -0.3885546464065836}, {-0.8935319625717896, -1}}], 
                  LineBox[{{0.13844968578176475`, -1}, {
                    0.9576081841421452, 1}}], 
                  LineBox[{{-1, -0.08005889408080874}, {
                    0.9541854351292912, 1}}], 
                  LineBox[{{-1, -0.2965166510568083}, {
                    1, -0.9223133760678243}}], 
                  LineBox[{{-0.0003839365986933815, -1}, \
{-0.15900410882852212`, 1}}], 
                  LineBox[{{1, -0.33298930093859347`}, {
                    0.3918475962331601, 1}}], 
                  LineBox[{{
                    1, 0.39796260919463977`}, {-0.5626376869348534, -1}}], 
                  LineBox[{{0.02378180241363927, -1}, {
                    0.6854059286320575, 1}}], 
                  LineBox[{{-0.6004544238098332, -1}, {-0.6176277731076782, 
                    1}}], LineBox[{{
                    1, -0.8743434249191484}, {-0.41214591855348887`, 1}}], 
                  LineBox[{{-1, 0.04596223400343971}, {
                    1, -0.25349076621187067`}}], 
                  LineBox[{{1, 0.6016080461933826}, {0.7059714389091872, 1}}],
                   LineBox[{{-1, -0.2879328979005746}, {
                    1, 0.9294667698226617}}], 
                  LineBox[{{-1, -0.7197469056471474}, {
                    0.5706778694805084, 1}}], 
                  LineBox[{{1, -0.6155407095606718}, {
                    0.8998431202777213, -1}}], 
                  LineBox[{{
                    1, -0.8361636239730493}, {-0.14729029320470693`, 1}}], 
                  LineBox[{{-1, -0.9776517449355823}, {
                    1, 0.33834189579500124`}}]}, 
                 {RGBColor[1, 0, 0], Thickness[0.01], 
                  LineBox[{{0.12488416017759707`, -0.04505365594280633}, {
                   0.1251686099199965, -0.044765182518450464`}, {
                   0.13405123517977918`, -0.03575690814159731}, {
                   0.14306554528203738`, -0.026615086175197263`}}], 
                  DiskBox[{0.14306554528203738, -0.026615086175197263}, 
                   0.02]}},
                ImageSize->400], 5->
               GraphicsBox[{
                 {RGBColor[0, 0.6, 0], Thickness[0.003], 
                  LineBox[{{-1, -0.859942079456075}, {-0.4043986378549469, \
-1}}], LineBox[{{-1, -0.9947761647651195}, {1, -0.7531058865012052}}], 
                  LineBox[{{-1, -0.8000512639843346}, {
                    1, -0.38561080895368866`}}], 
                  LineBox[{{-0.3669005840681645, -1}, {-0.5848683006064147, 
                    1}}], LineBox[{{-1, -0.5922624789927454}, \
{-0.6867000179307147, -1}}], 
                  LineBox[{{-1, 0.019274447480086936`}, {
                    1, 0.27966522321385556`}}], 
                  LineBox[{{0.1154753189877766, -1}, {
                    0.8835887085025055, 1}}], 
                  LineBox[{{-1, 0.7637469569304994}, {-0.09617753854074285, 
                    1}}], LineBox[{{
                    1, -0.4105384284019031}, {-0.12826374189056258`, 1}}], 
                  LineBox[{{-1, -0.23089166063227895`}, {
                    0.5105257184263041, -1}}], 
                  LineBox[{{-0.1531390735979127, -1}, {
                    0.46660943946906347`, 1}}], 
                  LineBox[{{-1, 0.557858991135043}, {
                    1, -0.46478416300889275`}}], 
                  LineBox[{{
                    0.6170935750083829, -1}, {-0.2818956748195639, 1}}], 
                  LineBox[{{-0.37862884296559507`, -1}, {
                    0.9919358245180387, 1}}], 
                  LineBox[{{
                    1, -0.396881823203205}, {-0.48694945424640823`, 1}}], 
                  LineBox[{{-1, -0.12142116801413835`}, \
{-0.28950046453700645`, 1}}], 
                  LineBox[{{-1, 0.22296739042138364`}, {
                    1, 0.1782265282535289}}], 
                  LineBox[{{-1, -0.0006504127490836517}, {
                    0.052941839972397674`, -1}}], 
                  LineBox[{{-1, -0.04217376991613098}, {
                    1, 0.8245972975327693}}], 
                  LineBox[{{-0.771913724038851, -1}, {-0.4922058647286286, 
                    1}}], LineBox[{{
                    1, -0.05346703327153849}, {-0.002189801672061243, -1}}], 
                  LineBox[{{-1, -0.44186423111707107`}, {-0.8482333107580997, 
                    1}}], LineBox[{{-1, 0.41342139646603565`}, {
                    1, 0.1673479374330443}}], 
                  LineBox[{{
                    1, 0.022532647253049088`}, {-0.5716612922717529, 1}}], 
                  LineBox[{{
                    1, -0.683494069841152}, {-0.6525039785003465, 1}}], 
                  LineBox[{{0.7203261663005923, -1}, {
                    0.9519990605959867, 1}}], 
                  LineBox[{{
                    0.9547191600106417, -1}, {-0.7821324180709288, 1}}], 
                  LineBox[{{-0.7229208577272059, -1}, {
                    0.8301589944012289, 1}}], 
                  LineBox[{{-1, 0.0076564469106805534`}, {
                    1, -0.8202065982177377}}], 
                  LineBox[{{-1, -0.9882771001527644}, {
                    1, -0.38081091493481417`}}], 
                  LineBox[{{
                    0.1345730183241706, -1}, {-0.04625220837185433, 1}}], 
                  LineBox[{{-0.7398800891017749, -1}, {-0.6376815758250688, 
                    1}}], LineBox[{{-0.998379172747517, -1}, \
{-0.11073893184223732`, 1}}], 
                  LineBox[{{
                    1, 0.06439499494396374}, {-0.9316910417355793, 1}}], 
                  LineBox[{{1, 0.27919326267533384`}, {
                    0.09179353431387023, -1}}], 
                  LineBox[{{1, 0.9532267300086174}, {0.8253210232387338, 1}}],
                   LineBox[{{-0.9668500361038834, -1}, {
                    0.5802801442395489, 1}}], 
                  LineBox[{{-1, 0.4348233393624013}, {
                    0.7808137549199811, 1}}], 
                  LineBox[{{-0.5905931883462382, -1}, {
                    0.5910485455402316, 1}}], 
                  LineBox[{{-1, -0.6824155571156181}, {
                    1, -0.5396410606269174}}], 
                  LineBox[{{-1, -0.8079441169947238}, {
                    1, -0.2725486633630833}}], 
                  LineBox[{{
                    1, -0.9017210914220822}, {-0.749668388015598, -1}}], 
                  LineBox[{{
                    1, 0.14028191869961268`}, {-0.08701345019383645, -1}}], 
                  LineBox[{{-1, 0.13171591434483235`}, {
                    0.22328394041486221`, 1}}], 
                  LineBox[{{1, 0.9132012316813235}, {0.8977261463166228, 1}}],
                   LineBox[{{0.5426075303270133, -1}, {
                    0.963419646160418, 1}}], 
                  LineBox[{{-1, 
                    0.9885721295579092}, {-0.18230810738478864`, -1}}], 
                  
                  LineBox[{{-1, -0.12341600604908948`}, \
{-0.23163112241493813`, -1}}], 
                  LineBox[{{-1, 0.4792038262330575}, {
                    1, 0.9729761521397131}}], 
                  LineBox[{{-1, 0.8875944920797758}, {
                    0.7880635186560512, -1}}], 
                  LineBox[{{-1, 0.012241966150534096`}, {
                    1, 0.06232432351004639}}], 
                  LineBox[{{-1, -0.12212100350476088`}, {
                    1, -0.6222370109351919}}], 
                  LineBox[{{-1, 
                    0.7722802390060742}, {-0.7918310127809294, -1}}], 
                  LineBox[{{-1, 0.21905665704266603`}, {
                    0.893792668681956, -1}}], 
                  LineBox[{{-0.9374396169577691, -1}, {-0.6851400819764024, 
                    1}}], LineBox[{{
                    0.3893389056826231, -1}, {-0.32450124772170785`, 1}}], 
                  LineBox[{{-1, 0.43568142012479905`}, {
                    1, -0.3477126782345801}}], 
                  LineBox[{{-0.7993633965509926, -1}, {
                    0.6527318291559782, 1}}], 
                  LineBox[{{-1, 0.8102869432202113}, {-0.15354489187216938`, 
                    1}}], LineBox[{{1, -0.34152807881386815`}, {
                    0.3879239598776633, -1}}], 
                  LineBox[{{
                    1, 0.43665332911118554`}, {-0.10622628504214945`, 1}}], 
                  LineBox[{{
                    1, 0.7785599222843999}, {-0.9430806743914057, -1}}], 
                  LineBox[{{-1, -0.34928091418820933`}, {
                    0.0019355177836914306`, 1}}], 
                  LineBox[{{-1, -0.787804514498556}, {
                    1, -0.5644935393971003}}], 
                  LineBox[{{-1, -0.8520216576655057}, {
                    1, 0.8202504923149037}}], 
                  LineBox[{{0.9725411787690584, -1}, {
                    0.3776025873353719, 1}}], 
                  LineBox[{{-1, -0.34526083082992615`}, {
                    0.4128740972051588, 1}}], 
                  LineBox[{{-1, -0.7535876651982191}, {
                    1, -0.8790572770804428}}], 
                  LineBox[{{-0.6225035191314782, -1}, {
                    0.5958397629065234, 1}}], 
                  LineBox[{{-1, -0.3611663319485897}, {
                    1, -0.63199568765546}}], 
                  LineBox[{{
                    1, -0.47487544636216994`}, {-0.036234092926724894`, 1}}], 
                  LineBox[{{-1, -0.6248797988560217}, {
                    0.8678491325521989, -1}}], 
                  LineBox[{{1, 0.2554924815606957}, {0.2765050128127791, 1}}],
                   LineBox[{{1, -0.5981589164514636}, {
                    0.6032260570578699, -1}}], 
                  LineBox[{{-1, 
                    0.7062549168535169}, {-0.045534941074007074`, -1}}], 
                  LineBox[{{-0.9768722900882645, -1}, {
                    0.884320149938906, 1}}], 
                  LineBox[{{-1, 0.9460905588029207}, {
                    0.6388328828946369, -1}}], 
                  LineBox[{{
                    0.24705904757850308`, -1}, {-0.3033794070584176, 1}}], 
                  LineBox[{{-1, 0.13968859956588064`}, {
                    1, -0.05063597023964122}}], 
                  LineBox[{{-1, -0.8982073593785642}, {
                    1, -0.6391060653314244}}], 
                  LineBox[{{-1, -0.18925615877930188`}, {
                    1, 0.1761812199396526}}], 
                  LineBox[{{
                    1, 0.37427029174621984`}, {-0.8940390818994383, 1}}], 
                  LineBox[{{-1, -0.7704462664720254}, {
                    1, 0.23446823859943827`}}], 
                  LineBox[{{-1, -0.42635072269296403`}, {
                    1, -0.4643319742907013}}], 
                  LineBox[{{-1, -0.20444184494207618`}, \
{-0.41079041059752563`, -1}}], 
                  LineBox[{{0.5797940566401548, -1}, {
                    0.6230491296004488, 1}}], 
                  LineBox[{{-1, 0.11582139010867214`}, {
                    1, 0.3298428918871004}}], 
                  LineBox[{{-1, 0.8190115917759494}, {
                    1, 0.00684907817642491}}], 
                  LineBox[{{0.4854018322472009, -1}, {
                    0.8709423416634501, 1}}], 
                  LineBox[{{-1, 0.32877164007572957`}, {
                    0.10339268115610237`, 1}}], 
                  LineBox[{{0.2410068699262958, -1}, {
                    0.0917810012573523, 1}}], 
                  LineBox[{{
                    0.10951172616287116`, -1}, {-0.8959209225868919, 1}}], 
                  LineBox[{{-1, -0.050977170723748064`}, {
                    1, 0.36089593330086356`}}], 
                  LineBox[{{-1, 0.7277381651242225}, {
                    0.4935891692756773, -1}}], 
                  LineBox[{{1, 0.295617408483648}, {-0.5695481045828523, 1}}],
                   LineBox[{{
                    1, 0.49908531045611476`}, {-0.7623626025623025, -1}}], 
                  LineBox[{{0.2226382946268513, -1}, {
                    0.7885338554081898, 1}}], 
                  LineBox[{{-1, 0.0715675311863979}, {
                    1, 0.31131960514382956`}}], 
                  LineBox[{{-1, 0.13660348160445063`}, {
                    0.11929347454494546`, 1}}], 
                  LineBox[{{
                    1, 0.5765290622923254}, {-0.21408894419399616`, -1}}], 
                  LineBox[{{-1, 0.5888397951177755}, {
                    0.6018803855075042, -1}}], 
                  LineBox[{{-1, -0.022909237647963234`}, {-0.5227154615457204,
                     1}}], LineBox[{{-1, -0.40692164581392354`}, {
                    0.13885698559275256`, -1}}], 
                  LineBox[{{-1, 0.9641000641501223}, {
                    1, -0.35732453079295623`}}], 
                  LineBox[{{1, -0.9567480013563096}, {
                    0.9299889723095617, -1}}], 
                  LineBox[{{-1, -0.38119438194641925`}, {
                    1, 0.537969733416678}}], 
                  LineBox[{{-0.8018562554066488, -1}, {-0.6492828144563286, 
                    1}}], LineBox[{{-1, 0.6723880913116297}, {
                    1, -0.7989837421235778}}], 
                  LineBox[{{-1, 0.9725654616146868}, {
                    1, -0.05896043509208918}}], 
                  LineBox[{{-1, -0.5013897380305472}, {
                    1, -0.6654095802079958}}], 
                  LineBox[{{1, -0.470379784597826}, {
                    0.24318755802794992`, -1}}], 
                  LineBox[{{-1, 0.3702328278369702}, {
                    1, -0.1592383233258704}}], 
                  LineBox[{{-1, -0.9096644551636262}, {
                    0.479858279799278, 1}}], 
                  LineBox[{{-1, -0.5675434736681256}, {
                    1, -0.8621532313351962}}], 
                  LineBox[{{-1, 0.4884906403016136}, {
                    1, 0.28581549752080515`}}], 
                  LineBox[{{
                    1, 0.925783371919276}, {-0.5060935192092021, -1}}], 
                  LineBox[{{-1, 0.032457284898073605`}, {
                    1, 0.7718075801156441}}], 
                  LineBox[{{-1, -0.27003242128981736`}, {
                    0.8885221496609612, -1}}], 
                  LineBox[{{-1, -0.08707900111293629}, {
                    1, -0.012359582602331642`}}], 
                  LineBox[{{-1, -0.9067911242205731}, {
                    1, -0.314113989104757}}], 
                  LineBox[{{
                    0.7660694717340899, -1}, {-0.19991366468641872`, 1}}], 
                  LineBox[{{-0.39241237707877896`, -1}, {
                    0.226027016036541, 1}}], 
                  LineBox[{{-1, 0.6344413857356778}, {
                    1, -0.4784321752022354}}], 
                  LineBox[{{-1, 0.12969214722754469`}, {
                    1, 0.6352583031105409}}], 
                  LineBox[{{
                    0.4794751268624596, -1}, {-0.23699127999960853`, 1}}], 
                  LineBox[{{
                    1, 0.011006289562907652`}, {-0.6067029971984012, -1}}], 
                  LineBox[{{-1, 0.7146684851134689}, {-0.07464449416568128, 
                    1}}], LineBox[{{1, 0.4471612181048807}, {
                    0.3099338257041191, -1}}], 
                  LineBox[{{-1, 0.922215848371161}, {
                    1, -0.24362238032250272`}}], 
                  LineBox[{{-1, -0.3302687596401395}, {
                    1, -0.038575769761602284`}}], 
                  LineBox[{{-0.08167234231172342, -1}, {
                    0.9618124520055513, 1}}], 
                  LineBox[{{1, 0.59925836964856}, {
                    0.017336203340752775`, 1}}], 
                  LineBox[{{
                    1, 0.23937874032904033`}, {-0.3553136513327154, -1}}], 
                  LineBox[{{
                    0.08864775717160765, -1}, {-0.1871941869527907, 1}}], 
                  LineBox[{{-1, 0.22834506542160382`}, {
                    1, -0.9765307134666356}}], 
                  LineBox[{{1, -0.01274066846918421}, {
                    0.5169122973952399, -1}}], 
                  LineBox[{{-1, 0.33672602666441204`}, {
                    1, 0.17996890410899424`}}], 
                  LineBox[{{1, 0.027209312719292635`}, {
                    0.00034964533270650833`, 1}}], 
                  LineBox[{{-0.6764720136065051, -1}, {-0.8473567861135887, 
                    1}}], LineBox[{{-1, -0.5772841488421581}, {
                    1, 0.8615216358265758}}], 
                  LineBox[{{-1, -0.7977125960279532}, {
                    1, -0.3728053057616118}}], 
                  LineBox[{{-1, 0.17265897613858747`}, {
                    1, -0.453180956080942}}], 
                  LineBox[{{-0.7443067867481193, -1}, {-0.8383884991298606, 
                    1}}], LineBox[{{-1, -0.3527010579471216}, \
{-0.10715537603237187`, 1}}], 
                  LineBox[{{-1, 0.12600663057762138`}, {
                    1, -0.0028886953493146177`}}], 
                  LineBox[{{
                    1, 0.3284577891375208}, {-0.5359519968691935, 1}}], 
                  LineBox[{{-1, -0.9474493275398148}, {
                    1, -0.16519439949608247`}}], 
                  LineBox[{{
                    1, -0.7218773936724218}, {-0.9502813526461079, 1}}], 
                  LineBox[{{-1, 0.4840128651494293}, {-0.12438343255635115`, 
                    1}}], LineBox[{{-1, 
                    0.02698096749462697}, {-0.7096665541952824, -1}}], 
                  LineBox[{{
                    0.0914998280865584, -1}, {-0.13324676956802373`, 1}}], 
                  LineBox[{{-1, -0.8398510350366724}, {
                    1, 0.6662827046634681}}], 
                  LineBox[{{
                    1, 0.7119480930559269}, {-0.9757169786676936, -1}}], 
                  LineBox[{{-1, -0.371297537620128}, {
                    1, -0.7187803044406775}}], 
                  LineBox[{{0.20382277862283585`, -1}, {
                    0.7298389662140576, 1}}], 
                  LineBox[{{
                    1, 0.8424411292242716}, {-0.8167424114169833, -1}}], 
                  LineBox[{{0.881037993965214, -1}, {
                    0.28819859948834775`, 1}}], 
                  LineBox[{{-1, -0.4725029578758002}, {
                    1, -0.3711968454355613}}], 
                  LineBox[{{-1, 0.9431347492819154}, {-0.9680741665371798, 
                    1}}], LineBox[{{-1, -0.3396035733283993}, {
                    0.7990692253970928, -1}}], 
                  LineBox[{{0.9445774332914257, -1}, {
                    0.08372869003042414, 1}}], 
                  LineBox[{{1, -0.42047576092912253`}, {
                    0.2661011677736873, -1}}], 
                  LineBox[{{-1, -0.008117678203205794}, {
                    0.36192075318439454`, -1}}], 
                  LineBox[{{0.6266832036313416, -1}, {
                    0.8881288246323137, 1}}], 
                  LineBox[{{-1, -0.5898045877850292}, {
                    0.12136070995782787`, 1}}], 
                  LineBox[{{
                    1, 0.44603336819752626`}, {-0.6955343720005255, -1}}], 
                  LineBox[{{0.15268483981624117`, -1}, {
                    0.6197368557855236, 1}}], 
                  LineBox[{{-1, -0.9253069318165945}, {
                    0.27710504338598824`, 1}}], 
                  LineBox[{{
                    0.5348250520998288, -1}, {-0.9162932934463892, 1}}], 
                  LineBox[{{1, -0.5207602898712274}, {0.503446731442504, 1}}],
                   LineBox[{{-1, 0.43174244337334866`}, {
                    1, 0.5189906230151252}}], 
                  LineBox[{{-1, 0.25076278083210896`}, {
                    1, 0.14614267055476252`}}], 
                  LineBox[{{-0.46585314409779394`, -1}, \
{-0.17953310977337958`, 1}}], 
                  LineBox[{{1, 0.10218820733939733`}, {
                    0.734729036857688, 1}}], 
                  LineBox[{{0.8493919047414921, -1}, {
                    0.2520897396240462, 1}}], 
                  LineBox[{{0.11723277006510696`, -1}, {
                    0.8794349959126783, 1}}], 
                  LineBox[{{0.04370189446089566, -1}, {
                    0.36414619569604695`, 1}}], 
                  LineBox[{{-1, -0.6019857549447898}, {
                    1, 0.6085916691491156}}], 
                  LineBox[{{-1, 0.5071563607472745}, {-0.44964569317645586`, 
                    1}}], LineBox[{{1, -0.9274486578577809}, {
                    0.40684572382480794`, 1}}], 
                  LineBox[{{
                    1, 0.47686498445194286`}, {-0.32814755577304233`, 1}}], 
                  LineBox[{{
                    0.6220528078630496, -1}, {-0.34375220328750755`, 1}}], 
                  LineBox[{{
                    0.0602296854864405, -1}, {-0.674426100510478, 1}}], 
                  LineBox[{{
                    1, -0.3885546464065836}, {-0.8935319625717896, -1}}], 
                  LineBox[{{0.13844968578176475`, -1}, {
                    0.9576081841421452, 1}}], 
                  LineBox[{{-1, -0.08005889408080874}, {
                    0.9541854351292912, 1}}], 
                  LineBox[{{-1, -0.2965166510568083}, {
                    1, -0.9223133760678243}}], 
                  LineBox[{{-0.0003839365986933815, -1}, \
{-0.15900410882852212`, 1}}], 
                  LineBox[{{1, -0.33298930093859347`}, {
                    0.3918475962331601, 1}}], 
                  LineBox[{{
                    1, 0.39796260919463977`}, {-0.5626376869348534, -1}}], 
                  LineBox[{{0.02378180241363927, -1}, {
                    0.6854059286320575, 1}}], 
                  LineBox[{{-0.6004544238098332, -1}, {-0.6176277731076782, 
                    1}}], 
                  LineBox[{{
                    1, -0.8743434249191484}, {-0.41214591855348887`, 1}}], 
                  LineBox[{{-1, 0.04596223400343971}, {
                    1, -0.25349076621187067`}}], 
                  LineBox[{{1, 0.6016080461933826}, {0.7059714389091872, 1}}],
                   LineBox[{{-1, -0.2879328979005746}, {
                    1, 0.9294667698226617}}], 
                  LineBox[{{-1, -0.7197469056471474}, {
                    0.5706778694805084, 1}}], 
                  LineBox[{{1, -0.6155407095606718}, {
                    0.8998431202777213, -1}}], 
                  LineBox[{{
                    1, -0.8361636239730493}, {-0.14729029320470693`, 1}}], 
                  LineBox[{{-1, -0.9776517449355823}, {
                    1, 0.33834189579500124`}}]}, 
                 {RGBColor[1, 0, 0], Thickness[0.01], 
                  LineBox[{{0.12488416017759707`, -0.04505365594280633}, {
                   0.1251686099199965, -0.044765182518450464`}, {
                   0.13405123517977918`, -0.03575690814159731}, {
                   0.14306554528203738`, -0.026615086175197263`}, {
                   0.14906477226260084`, -0.020530997168918715`}}], 
                  DiskBox[{0.14906477226260084, -0.020530997168918715}, 
                   0.02]}},
                ImageSize->400], 6->
               GraphicsBox[{
                 {RGBColor[0, 0.6, 0], Thickness[0.003], 
                  LineBox[{{-1, -0.859942079456075}, {-0.4043986378549469, \
-1}}], LineBox[{{-1, -0.9947761647651195}, {1, -0.7531058865012052}}], 
                  LineBox[{{-1, -0.8000512639843346}, {
                    1, -0.38561080895368866`}}], 
                  LineBox[{{-0.3669005840681645, -1}, {-0.5848683006064147, 
                    1}}], LineBox[{{-1, -0.5922624789927454}, \
{-0.6867000179307147, -1}}], 
                  LineBox[{{-1, 0.019274447480086936`}, {
                    1, 0.27966522321385556`}}], 
                  LineBox[{{0.1154753189877766, -1}, {
                    0.8835887085025055, 1}}], 
                  LineBox[{{-1, 0.7637469569304994}, {-0.09617753854074285, 
                    1}}], LineBox[{{
                    1, -0.4105384284019031}, {-0.12826374189056258`, 1}}], 
                  LineBox[{{-1, -0.23089166063227895`}, {
                    0.5105257184263041, -1}}], 
                  LineBox[{{-0.1531390735979127, -1}, {
                    0.46660943946906347`, 1}}], 
                  LineBox[{{-1, 0.557858991135043}, {
                    1, -0.46478416300889275`}}], 
                  LineBox[{{
                    0.6170935750083829, -1}, {-0.2818956748195639, 1}}], 
                  LineBox[{{-0.37862884296559507`, -1}, {
                    0.9919358245180387, 1}}], 
                  LineBox[{{
                    1, -0.396881823203205}, {-0.48694945424640823`, 1}}], 
                  LineBox[{{-1, -0.12142116801413835`}, \
{-0.28950046453700645`, 1}}], 
                  LineBox[{{-1, 0.22296739042138364`}, {
                    1, 0.1782265282535289}}], 
                  LineBox[{{-1, -0.0006504127490836517}, {
                    0.052941839972397674`, -1}}], 
                  LineBox[{{-1, -0.04217376991613098}, {
                    1, 0.8245972975327693}}], 
                  LineBox[{{-0.771913724038851, -1}, {-0.4922058647286286, 
                    1}}], LineBox[{{
                    1, -0.05346703327153849}, {-0.002189801672061243, -1}}], 
                  LineBox[{{-1, -0.44186423111707107`}, {-0.8482333107580997, 
                    1}}], LineBox[{{-1, 0.41342139646603565`}, {
                    1, 0.1673479374330443}}], 
                  LineBox[{{
                    1, 0.022532647253049088`}, {-0.5716612922717529, 1}}], 
                  LineBox[{{
                    1, -0.683494069841152}, {-0.6525039785003465, 1}}], 
                  LineBox[{{0.7203261663005923, -1}, {
                    0.9519990605959867, 1}}], 
                  LineBox[{{
                    0.9547191600106417, -1}, {-0.7821324180709288, 1}}], 
                  LineBox[{{-0.7229208577272059, -1}, {
                    0.8301589944012289, 1}}], 
                  LineBox[{{-1, 0.0076564469106805534`}, {
                    1, -0.8202065982177377}}], 
                  LineBox[{{-1, -0.9882771001527644}, {
                    1, -0.38081091493481417`}}], 
                  LineBox[{{
                    0.1345730183241706, -1}, {-0.04625220837185433, 1}}], 
                  LineBox[{{-0.7398800891017749, -1}, {-0.6376815758250688, 
                    1}}], LineBox[{{-0.998379172747517, -1}, \
{-0.11073893184223732`, 1}}], 
                  LineBox[{{
                    1, 0.06439499494396374}, {-0.9316910417355793, 1}}], 
                  LineBox[{{1, 0.27919326267533384`}, {
                    0.09179353431387023, -1}}], 
                  LineBox[{{1, 0.9532267300086174}, {0.8253210232387338, 1}}],
                   LineBox[{{-0.9668500361038834, -1}, {
                    0.5802801442395489, 1}}], 
                  LineBox[{{-1, 0.4348233393624013}, {
                    0.7808137549199811, 1}}], 
                  LineBox[{{-0.5905931883462382, -1}, {
                    0.5910485455402316, 1}}], 
                  LineBox[{{-1, -0.6824155571156181}, {
                    1, -0.5396410606269174}}], 
                  LineBox[{{-1, -0.8079441169947238}, {
                    1, -0.2725486633630833}}], 
                  LineBox[{{
                    1, -0.9017210914220822}, {-0.749668388015598, -1}}], 
                  LineBox[{{
                    1, 0.14028191869961268`}, {-0.08701345019383645, -1}}], 
                  LineBox[{{-1, 0.13171591434483235`}, {
                    0.22328394041486221`, 1}}], 
                  LineBox[{{1, 0.9132012316813235}, {0.8977261463166228, 1}}],
                   LineBox[{{0.5426075303270133, -1}, {
                    0.963419646160418, 1}}], 
                  LineBox[{{-1, 
                    0.9885721295579092}, {-0.18230810738478864`, -1}}], 
                  LineBox[{{-1, -0.12341600604908948`}, \
{-0.23163112241493813`, -1}}], 
                  LineBox[{{-1, 0.4792038262330575}, {
                    1, 0.9729761521397131}}], 
                  LineBox[{{-1, 0.8875944920797758}, {
                    0.7880635186560512, -1}}], 
                  LineBox[{{-1, 0.012241966150534096`}, {
                    1, 0.06232432351004639}}], 
                  LineBox[{{-1, -0.12212100350476088`}, {
                    1, -0.6222370109351919}}], 
                  LineBox[{{-1, 
                    0.7722802390060742}, {-0.7918310127809294, -1}}], 
                  LineBox[{{-1, 0.21905665704266603`}, {
                    0.893792668681956, -1}}], 
                  LineBox[{{-0.9374396169577691, -1}, {-0.6851400819764024, 
                    1}}], LineBox[{{
                    0.3893389056826231, -1}, {-0.32450124772170785`, 1}}], 
                  LineBox[{{-1, 0.43568142012479905`}, {
                    1, -0.3477126782345801}}], 
                  LineBox[{{-0.7993633965509926, -1}, {
                    0.6527318291559782, 1}}], 
                  LineBox[{{-1, 0.8102869432202113}, {-0.15354489187216938`, 
                    1}}], LineBox[{{1, -0.34152807881386815`}, {
                    0.3879239598776633, -1}}], 
                  LineBox[{{
                    1, 0.43665332911118554`}, {-0.10622628504214945`, 1}}], 
                  LineBox[{{
                    1, 0.7785599222843999}, {-0.9430806743914057, -1}}], 
                  LineBox[{{-1, -0.34928091418820933`}, {
                    0.0019355177836914306`, 1}}], 
                  LineBox[{{-1, -0.787804514498556}, {
                    1, -0.5644935393971003}}], 
                  LineBox[{{-1, -0.8520216576655057}, {
                    1, 0.8202504923149037}}], 
                  LineBox[{{0.9725411787690584, -1}, {
                    0.3776025873353719, 1}}], 
                  LineBox[{{-1, -0.34526083082992615`}, {
                    0.4128740972051588, 1}}], 
                  LineBox[{{-1, -0.7535876651982191}, {
                    1, -0.8790572770804428}}], 
                  LineBox[{{-0.6225035191314782, -1}, {
                    0.5958397629065234, 1}}], 
                  LineBox[{{-1, -0.3611663319485897}, {
                    1, -0.63199568765546}}], 
                  LineBox[{{
                    1, -0.47487544636216994`}, {-0.036234092926724894`, 1}}], 
                  LineBox[{{-1, -0.6248797988560217}, {
                    0.8678491325521989, -1}}], 
                  LineBox[{{1, 0.2554924815606957}, {0.2765050128127791, 1}}],
                   LineBox[{{1, -0.5981589164514636}, {
                    0.6032260570578699, -1}}], 
                  LineBox[{{-1, 
                    0.7062549168535169}, {-0.045534941074007074`, -1}}], 
                  LineBox[{{-0.9768722900882645, -1}, {
                    0.884320149938906, 1}}], 
                  LineBox[{{-1, 0.9460905588029207}, {
                    0.6388328828946369, -1}}], 
                  LineBox[{{
                    0.24705904757850308`, -1}, {-0.3033794070584176, 1}}], 
                  LineBox[{{-1, 0.13968859956588064`}, {
                    1, -0.05063597023964122}}], 
                  LineBox[{{-1, -0.8982073593785642}, {
                    1, -0.6391060653314244}}], 
                  LineBox[{{-1, -0.18925615877930188`}, {
                    1, 0.1761812199396526}}], 
                  LineBox[{{
                    1, 0.37427029174621984`}, {-0.8940390818994383, 1}}], 
                  LineBox[{{-1, -0.7704462664720254}, {
                    1, 0.23446823859943827`}}], 
                  LineBox[{{-1, -0.42635072269296403`}, {
                    1, -0.4643319742907013}}], 
                  LineBox[{{-1, -0.20444184494207618`}, \
{-0.41079041059752563`, -1}}], 
                  LineBox[{{0.5797940566401548, -1}, {
                    0.6230491296004488, 1}}], 
                  LineBox[{{-1, 0.11582139010867214`}, {
                    1, 0.3298428918871004}}], 
                  LineBox[{{-1, 0.8190115917759494}, {
                    1, 0.00684907817642491}}], 
                  LineBox[{{0.4854018322472009, -1}, {
                    0.8709423416634501, 1}}], 
                  LineBox[{{-1, 0.32877164007572957`}, {
                    0.10339268115610237`, 1}}], 
                  LineBox[{{0.2410068699262958, -1}, {
                    0.0917810012573523, 1}}], 
                  LineBox[{{
                    0.10951172616287116`, -1}, {-0.8959209225868919, 1}}], 
                  LineBox[{{-1, -0.050977170723748064`}, {
                    1, 0.36089593330086356`}}], 
                  LineBox[{{-1, 0.7277381651242225}, {
                    0.4935891692756773, -1}}], 
                  LineBox[{{1, 0.295617408483648}, {-0.5695481045828523, 1}}],
                   LineBox[{{
                    1, 0.49908531045611476`}, {-0.7623626025623025, -1}}], 
                  LineBox[{{0.2226382946268513, -1}, {
                    0.7885338554081898, 1}}], 
                  LineBox[{{-1, 0.0715675311863979}, {
                    1, 0.31131960514382956`}}], 
                  LineBox[{{-1, 0.13660348160445063`}, {
                    0.11929347454494546`, 1}}], 
                  LineBox[{{
                    1, 0.5765290622923254}, {-0.21408894419399616`, -1}}], 
                  LineBox[{{-1, 0.5888397951177755}, {
                    0.6018803855075042, -1}}], 
                  LineBox[{{-1, -0.022909237647963234`}, {-0.5227154615457204,
                     1}}], LineBox[{{-1, -0.40692164581392354`}, {
                    0.13885698559275256`, -1}}], 
                  LineBox[{{-1, 0.9641000641501223}, {
                    1, -0.35732453079295623`}}], 
                  LineBox[{{1, -0.9567480013563096}, {
                    0.9299889723095617, -1}}], 
                  LineBox[{{-1, -0.38119438194641925`}, {
                    1, 0.537969733416678}}], 
                  LineBox[{{-0.8018562554066488, -1}, {-0.6492828144563286, 
                    1}}], LineBox[{{-1, 0.6723880913116297}, {
                    1, -0.7989837421235778}}], 
                  LineBox[{{-1, 0.9725654616146868}, {
                    1, -0.05896043509208918}}], 
                  LineBox[{{-1, -0.5013897380305472}, {
                    1, -0.6654095802079958}}], 
                  LineBox[{{1, -0.470379784597826}, {
                    0.24318755802794992`, -1}}], 
                  LineBox[{{-1, 0.3702328278369702}, {
                    1, -0.1592383233258704}}], 
                  LineBox[{{-1, -0.9096644551636262}, {
                    0.479858279799278, 1}}], 
                  LineBox[{{-1, -0.5675434736681256}, {
                    1, -0.8621532313351962}}], 
                  LineBox[{{-1, 0.4884906403016136}, {
                    1, 0.28581549752080515`}}], 
                  LineBox[{{
                    1, 0.925783371919276}, {-0.5060935192092021, -1}}], 
                  LineBox[{{-1, 0.032457284898073605`}, {
                    1, 0.7718075801156441}}], 
                  LineBox[{{-1, -0.27003242128981736`}, {
                    0.8885221496609612, -1}}], 
                  LineBox[{{-1, -0.08707900111293629}, {
                    1, -0.012359582602331642`}}], 
                  LineBox[{{-1, -0.9067911242205731}, {
                    1, -0.314113989104757}}], 
                  LineBox[{{
                    0.7660694717340899, -1}, {-0.19991366468641872`, 1}}], 
                  LineBox[{{-0.39241237707877896`, -1}, {
                    0.226027016036541, 1}}], 
                  LineBox[{{-1, 0.6344413857356778}, {
                    1, -0.4784321752022354}}], 
                  LineBox[{{-1, 0.12969214722754469`}, {
                    1, 0.6352583031105409}}], 
                  LineBox[{{
                    0.4794751268624596, -1}, {-0.23699127999960853`, 1}}], 
                  LineBox[{{
                    1, 0.011006289562907652`}, {-0.6067029971984012, -1}}], 
                  LineBox[{{-1, 0.7146684851134689}, {-0.07464449416568128, 
                    1}}], LineBox[{{1, 0.4471612181048807}, {
                    0.3099338257041191, -1}}], 
                  LineBox[{{-1, 0.922215848371161}, {
                    1, -0.24362238032250272`}}], 
                  LineBox[{{-1, -0.3302687596401395}, {
                    1, -0.038575769761602284`}}], 
                  LineBox[{{-0.08167234231172342, -1}, {
                    0.9618124520055513, 1}}], 
                  LineBox[{{1, 0.59925836964856}, {
                    0.017336203340752775`, 1}}], 
                  LineBox[{{
                    1, 0.23937874032904033`}, {-0.3553136513327154, -1}}], 
                  LineBox[{{
                    0.08864775717160765, -1}, {-0.1871941869527907, 1}}], 
                  LineBox[{{-1, 0.22834506542160382`}, {
                    1, -0.9765307134666356}}], 
                  LineBox[{{1, -0.01274066846918421}, {
                    0.5169122973952399, -1}}], 
                  LineBox[{{-1, 0.33672602666441204`}, {
                    1, 0.17996890410899424`}}], 
                  LineBox[{{1, 0.027209312719292635`}, {
                    0.00034964533270650833`, 1}}], 
                  LineBox[{{-0.6764720136065051, -1}, {-0.8473567861135887, 
                    1}}], LineBox[{{-1, -0.5772841488421581}, {
                    1, 0.8615216358265758}}], 
                  LineBox[{{-1, -0.7977125960279532}, {
                    1, -0.3728053057616118}}], 
                  LineBox[{{-1, 0.17265897613858747`}, {
                    1, -0.453180956080942}}], 
                  LineBox[{{-0.7443067867481193, -1}, {-0.8383884991298606, 
                    1}}], LineBox[{{-1, -0.3527010579471216}, \
{-0.10715537603237187`, 1}}], 
                  LineBox[{{-1, 0.12600663057762138`}, {
                    1, -0.0028886953493146177`}}], 
                  LineBox[{{
                    1, 0.3284577891375208}, {-0.5359519968691935, 1}}], 
                  LineBox[{{-1, -0.9474493275398148}, {
                    1, -0.16519439949608247`}}], 
                  LineBox[{{
                    1, -0.7218773936724218}, {-0.9502813526461079, 1}}], 
                  LineBox[{{-1, 0.4840128651494293}, {-0.12438343255635115`, 
                    1}}], LineBox[{{-1, 
                    0.02698096749462697}, {-0.7096665541952824, -1}}], 
                  LineBox[{{
                    0.0914998280865584, -1}, {-0.13324676956802373`, 1}}], 
                  LineBox[{{-1, -0.8398510350366724}, {
                    1, 0.6662827046634681}}], 
                  LineBox[{{
                    1, 0.7119480930559269}, {-0.9757169786676936, -1}}], 
                  LineBox[{{-1, -0.371297537620128}, {
                    1, -0.7187803044406775}}], 
                  LineBox[{{0.20382277862283585`, -1}, {
                    0.7298389662140576, 1}}], 
                  LineBox[{{
                    1, 0.8424411292242716}, {-0.8167424114169833, -1}}], 
                  LineBox[{{0.881037993965214, -1}, {
                    0.28819859948834775`, 1}}], 
                  LineBox[{{-1, -0.4725029578758002}, {
                    1, -0.3711968454355613}}], 
                  LineBox[{{-1, 0.9431347492819154}, {-0.9680741665371798, 
                    1}}], LineBox[{{-1, -0.3396035733283993}, {
                    0.7990692253970928, -1}}], 
                  LineBox[{{0.9445774332914257, -1}, {
                    0.08372869003042414, 1}}], 
                  LineBox[{{1, -0.42047576092912253`}, {
                    0.2661011677736873, -1}}], 
                  LineBox[{{-1, -0.008117678203205794}, {
                    0.36192075318439454`, -1}}], 
                  LineBox[{{0.6266832036313416, -1}, {
                    0.8881288246323137, 1}}], 
                  LineBox[{{-1, -0.5898045877850292}, {
                    0.12136070995782787`, 1}}], 
                  LineBox[{{
                    1, 0.44603336819752626`}, {-0.6955343720005255, -1}}], 
                  LineBox[{{0.15268483981624117`, -1}, {
                    0.6197368557855236, 1}}], 
                  LineBox[{{-1, -0.9253069318165945}, {
                    0.27710504338598824`, 1}}], 
                  LineBox[{{
                    0.5348250520998288, -1}, {-0.9162932934463892, 1}}], 
                  LineBox[{{1, -0.5207602898712274}, {0.503446731442504, 1}}],
                   LineBox[{{-1, 0.43174244337334866`}, {
                    1, 0.5189906230151252}}], 
                  LineBox[{{-1, 0.25076278083210896`}, {
                    1, 0.14614267055476252`}}], 
                  LineBox[{{-0.46585314409779394`, -1}, \
{-0.17953310977337958`, 1}}], 
                  LineBox[{{1, 0.10218820733939733`}, {
                    0.734729036857688, 1}}], 
                  LineBox[{{0.8493919047414921, -1}, {
                    0.2520897396240462, 1}}], 
                  LineBox[{{0.11723277006510696`, -1}, {
                    0.8794349959126783, 1}}], 
                  LineBox[{{0.04370189446089566, -1}, {
                    0.36414619569604695`, 1}}], 
                  LineBox[{{-1, -0.6019857549447898}, {
                    1, 0.6085916691491156}}], 
                  LineBox[{{-1, 0.5071563607472745}, {-0.44964569317645586`, 
                    1}}], LineBox[{{1, -0.9274486578577809}, {
                    0.40684572382480794`, 1}}], 
                  LineBox[{{
                    1, 0.47686498445194286`}, {-0.32814755577304233`, 1}}], 
                  LineBox[{{
                    0.6220528078630496, -1}, {-0.34375220328750755`, 1}}], 
                  LineBox[{{
                    0.0602296854864405, -1}, {-0.674426100510478, 1}}], 
                  LineBox[{{
                    1, -0.3885546464065836}, {-0.8935319625717896, -1}}], 
                  LineBox[{{0.13844968578176475`, -1}, {
                    0.9576081841421452, 1}}], 
                  LineBox[{{-1, -0.08005889408080874}, {
                    0.9541854351292912, 1}}], 
                  LineBox[{{-1, -0.2965166510568083}, {
                    1, -0.9223133760678243}}], 
                  
                  LineBox[{{-0.0003839365986933815, -1}, \
{-0.15900410882852212`, 1}}], 
                  LineBox[{{1, -0.33298930093859347`}, {
                    0.3918475962331601, 1}}], 
                  LineBox[{{
                    1, 0.39796260919463977`}, {-0.5626376869348534, -1}}], 
                  LineBox[{{0.02378180241363927, -1}, {
                    0.6854059286320575, 1}}], 
                  LineBox[{{-0.6004544238098332, -1}, {-0.6176277731076782, 
                    1}}], LineBox[{{
                    1, -0.8743434249191484}, {-0.41214591855348887`, 1}}], 
                  LineBox[{{-1, 0.04596223400343971}, {
                    1, -0.25349076621187067`}}], 
                  LineBox[{{1, 0.6016080461933826}, {0.7059714389091872, 1}}],
                   LineBox[{{-1, -0.2879328979005746}, {
                    1, 0.9294667698226617}}], 
                  LineBox[{{-1, -0.7197469056471474}, {
                    0.5706778694805084, 1}}], 
                  LineBox[{{1, -0.6155407095606718}, {
                    0.8998431202777213, -1}}], 
                  LineBox[{{
                    1, -0.8361636239730493}, {-0.14729029320470693`, 1}}], 
                  LineBox[{{-1, -0.9776517449355823}, {
                    1, 0.33834189579500124`}}]}, 
                 {RGBColor[1, 0, 0], Thickness[0.01], 
                  LineBox[{{0.12488416017759707`, -0.04505365594280633}, {
                   0.1251686099199965, -0.044765182518450464`}, {
                   0.13405123517977918`, -0.03575690814159731}, {
                   0.14306554528203738`, -0.026615086175197263`}, {
                   0.14906477226260084`, -0.020530997168918715`}, {
                   0.15097275279976274`, -0.018596027305643102`}}], 
                  DiskBox[{0.15097275279976274, -0.018596027305643102}, 
                   0.02]}},
                ImageSize->400], 7->
               GraphicsBox[{
                 {RGBColor[0, 0.6, 0], Thickness[0.003], 
                  LineBox[{{-1, -0.859942079456075}, {-0.4043986378549469, \
-1}}], LineBox[{{-1, -0.9947761647651195}, {1, -0.7531058865012052}}], 
                  LineBox[{{-1, -0.8000512639843346}, {
                    1, -0.38561080895368866`}}], 
                  LineBox[{{-0.3669005840681645, -1}, {-0.5848683006064147, 
                    1}}], LineBox[{{-1, -0.5922624789927454}, \
{-0.6867000179307147, -1}}], 
                  LineBox[{{-1, 0.019274447480086936`}, {
                    1, 0.27966522321385556`}}], 
                  LineBox[{{0.1154753189877766, -1}, {
                    0.8835887085025055, 1}}], 
                  LineBox[{{-1, 0.7637469569304994}, {-0.09617753854074285, 
                    1}}], 
                  LineBox[{{
                    1, -0.4105384284019031}, {-0.12826374189056258`, 1}}], 
                  LineBox[{{-1, -0.23089166063227895`}, {
                    0.5105257184263041, -1}}], 
                  LineBox[{{-0.1531390735979127, -1}, {
                    0.46660943946906347`, 1}}], 
                  LineBox[{{-1, 0.557858991135043}, {
                    1, -0.46478416300889275`}}], 
                  LineBox[{{
                    0.6170935750083829, -1}, {-0.2818956748195639, 1}}], 
                  LineBox[{{-0.37862884296559507`, -1}, {
                    0.9919358245180387, 1}}], 
                  LineBox[{{
                    1, -0.396881823203205}, {-0.48694945424640823`, 1}}], 
                  LineBox[{{-1, -0.12142116801413835`}, \
{-0.28950046453700645`, 1}}], 
                  LineBox[{{-1, 0.22296739042138364`}, {
                    1, 0.1782265282535289}}], 
                  LineBox[{{-1, -0.0006504127490836517}, {
                    0.052941839972397674`, -1}}], 
                  LineBox[{{-1, -0.04217376991613098}, {
                    1, 0.8245972975327693}}], 
                  LineBox[{{-0.771913724038851, -1}, {-0.4922058647286286, 
                    1}}], LineBox[{{
                    1, -0.05346703327153849}, {-0.002189801672061243, -1}}], 
                  LineBox[{{-1, -0.44186423111707107`}, {-0.8482333107580997, 
                    1}}], LineBox[{{-1, 0.41342139646603565`}, {
                    1, 0.1673479374330443}}], 
                  LineBox[{{
                    1, 0.022532647253049088`}, {-0.5716612922717529, 1}}], 
                  LineBox[{{
                    1, -0.683494069841152}, {-0.6525039785003465, 1}}], 
                  LineBox[{{0.7203261663005923, -1}, {
                    0.9519990605959867, 1}}], 
                  LineBox[{{
                    0.9547191600106417, -1}, {-0.7821324180709288, 1}}], 
                  LineBox[{{-0.7229208577272059, -1}, {
                    0.8301589944012289, 1}}], 
                  LineBox[{{-1, 0.0076564469106805534`}, {
                    1, -0.8202065982177377}}], 
                  LineBox[{{-1, -0.9882771001527644}, {
                    1, -0.38081091493481417`}}], 
                  LineBox[{{
                    0.1345730183241706, -1}, {-0.04625220837185433, 1}}], 
                  LineBox[{{-0.7398800891017749, -1}, {-0.6376815758250688, 
                    1}}], LineBox[{{-0.998379172747517, -1}, \
{-0.11073893184223732`, 1}}], 
                  LineBox[{{
                    1, 0.06439499494396374}, {-0.9316910417355793, 1}}], 
                  LineBox[{{1, 0.27919326267533384`}, {
                    0.09179353431387023, -1}}], 
                  LineBox[{{1, 0.9532267300086174}, {0.8253210232387338, 1}}],
                   LineBox[{{-0.9668500361038834, -1}, {
                    0.5802801442395489, 1}}], 
                  LineBox[{{-1, 0.4348233393624013}, {
                    0.7808137549199811, 1}}], 
                  LineBox[{{-0.5905931883462382, -1}, {
                    0.5910485455402316, 1}}], 
                  LineBox[{{-1, -0.6824155571156181}, {
                    1, -0.5396410606269174}}], 
                  LineBox[{{-1, -0.8079441169947238}, {
                    1, -0.2725486633630833}}], 
                  LineBox[{{
                    1, -0.9017210914220822}, {-0.749668388015598, -1}}], 
                  LineBox[{{
                    1, 0.14028191869961268`}, {-0.08701345019383645, -1}}], 
                  LineBox[{{-1, 0.13171591434483235`}, {
                    0.22328394041486221`, 1}}], 
                  LineBox[{{1, 0.9132012316813235}, {0.8977261463166228, 1}}],
                   LineBox[{{0.5426075303270133, -1}, {
                    0.963419646160418, 1}}], 
                  LineBox[{{-1, 
                    0.9885721295579092}, {-0.18230810738478864`, -1}}], 
                  LineBox[{{-1, -0.12341600604908948`}, \
{-0.23163112241493813`, -1}}], 
                  LineBox[{{-1, 0.4792038262330575}, {
                    1, 0.9729761521397131}}], 
                  LineBox[{{-1, 0.8875944920797758}, {
                    0.7880635186560512, -1}}], 
                  LineBox[{{-1, 0.012241966150534096`}, {
                    1, 0.06232432351004639}}], 
                  LineBox[{{-1, -0.12212100350476088`}, {
                    1, -0.6222370109351919}}], 
                  LineBox[{{-1, 
                    0.7722802390060742}, {-0.7918310127809294, -1}}], 
                  LineBox[{{-1, 0.21905665704266603`}, {
                    0.893792668681956, -1}}], 
                  LineBox[{{-0.9374396169577691, -1}, {-0.6851400819764024, 
                    1}}], LineBox[{{
                    0.3893389056826231, -1}, {-0.32450124772170785`, 1}}], 
                  LineBox[{{-1, 0.43568142012479905`}, {
                    1, -0.3477126782345801}}], 
                  LineBox[{{-0.7993633965509926, -1}, {
                    0.6527318291559782, 1}}], 
                  LineBox[{{-1, 0.8102869432202113}, {-0.15354489187216938`, 
                    1}}], LineBox[{{1, -0.34152807881386815`}, {
                    0.3879239598776633, -1}}], 
                  LineBox[{{
                    1, 0.43665332911118554`}, {-0.10622628504214945`, 1}}], 
                  LineBox[{{
                    1, 0.7785599222843999}, {-0.9430806743914057, -1}}], 
                  LineBox[{{-1, -0.34928091418820933`}, {
                    0.0019355177836914306`, 1}}], 
                  LineBox[{{-1, -0.787804514498556}, {
                    1, -0.5644935393971003}}], 
                  LineBox[{{-1, -0.8520216576655057}, {
                    1, 0.8202504923149037}}], 
                  LineBox[{{0.9725411787690584, -1}, {
                    0.3776025873353719, 1}}], 
                  LineBox[{{-1, -0.34526083082992615`}, {
                    0.4128740972051588, 1}}], 
                  LineBox[{{-1, -0.7535876651982191}, {
                    1, -0.8790572770804428}}], 
                  LineBox[{{-0.6225035191314782, -1}, {
                    0.5958397629065234, 1}}], 
                  LineBox[{{-1, -0.3611663319485897}, {
                    1, -0.63199568765546}}], 
                  LineBox[{{
                    1, -0.47487544636216994`}, {-0.036234092926724894`, 1}}], 
                  LineBox[{{-1, -0.6248797988560217}, {
                    0.8678491325521989, -1}}], 
                  LineBox[{{1, 0.2554924815606957}, {0.2765050128127791, 1}}],
                   LineBox[{{1, -0.5981589164514636}, {
                    0.6032260570578699, -1}}], 
                  LineBox[{{-1, 
                    0.7062549168535169}, {-0.045534941074007074`, -1}}], 
                  LineBox[{{-0.9768722900882645, -1}, {
                    0.884320149938906, 1}}], 
                  LineBox[{{-1, 0.9460905588029207}, {
                    0.6388328828946369, -1}}], 
                  LineBox[{{
                    0.24705904757850308`, -1}, {-0.3033794070584176, 1}}], 
                  LineBox[{{-1, 0.13968859956588064`}, {
                    1, -0.05063597023964122}}], 
                  LineBox[{{-1, -0.8982073593785642}, {
                    1, -0.6391060653314244}}], 
                  LineBox[{{-1, -0.18925615877930188`}, {
                    1, 0.1761812199396526}}], 
                  LineBox[{{
                    1, 0.37427029174621984`}, {-0.8940390818994383, 1}}], 
                  LineBox[{{-1, -0.7704462664720254}, {
                    1, 0.23446823859943827`}}], 
                  LineBox[{{-1, -0.42635072269296403`}, {
                    1, -0.4643319742907013}}], 
                  LineBox[{{-1, -0.20444184494207618`}, \
{-0.41079041059752563`, -1}}], 
                  LineBox[{{0.5797940566401548, -1}, {
                    0.6230491296004488, 1}}], 
                  LineBox[{{-1, 0.11582139010867214`}, {
                    1, 0.3298428918871004}}], 
                  LineBox[{{-1, 0.8190115917759494}, {
                    1, 0.00684907817642491}}], 
                  LineBox[{{0.4854018322472009, -1}, {
                    0.8709423416634501, 1}}], 
                  LineBox[{{-1, 0.32877164007572957`}, {
                    0.10339268115610237`, 1}}], 
                  LineBox[{{0.2410068699262958, -1}, {
                    0.0917810012573523, 1}}], 
                  LineBox[{{
                    0.10951172616287116`, -1}, {-0.8959209225868919, 1}}], 
                  LineBox[{{-1, -0.050977170723748064`}, {
                    1, 0.36089593330086356`}}], 
                  LineBox[{{-1, 0.7277381651242225}, {
                    0.4935891692756773, -1}}], 
                  LineBox[{{1, 0.295617408483648}, {-0.5695481045828523, 1}}],
                   LineBox[{{
                    1, 0.49908531045611476`}, {-0.7623626025623025, -1}}], 
                  LineBox[{{0.2226382946268513, -1}, {
                    0.7885338554081898, 1}}], 
                  LineBox[{{-1, 0.0715675311863979}, {
                    1, 0.31131960514382956`}}], 
                  LineBox[{{-1, 0.13660348160445063`}, {
                    0.11929347454494546`, 1}}], 
                  LineBox[{{
                    1, 0.5765290622923254}, {-0.21408894419399616`, -1}}], 
                  LineBox[{{-1, 0.5888397951177755}, {
                    0.6018803855075042, -1}}], 
                  LineBox[{{-1, -0.022909237647963234`}, {-0.5227154615457204,
                     1}}], LineBox[{{-1, -0.40692164581392354`}, {
                    0.13885698559275256`, -1}}], 
                  LineBox[{{-1, 0.9641000641501223}, {
                    1, -0.35732453079295623`}}], 
                  LineBox[{{1, -0.9567480013563096}, {
                    0.9299889723095617, -1}}], 
                  LineBox[{{-1, -0.38119438194641925`}, {
                    1, 0.537969733416678}}], 
                  LineBox[{{-0.8018562554066488, -1}, {-0.6492828144563286, 
                    1}}], LineBox[{{-1, 0.6723880913116297}, {
                    1, -0.7989837421235778}}], 
                  LineBox[{{-1, 0.9725654616146868}, {
                    1, -0.05896043509208918}}], 
                  LineBox[{{-1, -0.5013897380305472}, {
                    1, -0.6654095802079958}}], 
                  LineBox[{{1, -0.470379784597826}, {
                    0.24318755802794992`, -1}}], 
                  LineBox[{{-1, 0.3702328278369702}, {
                    1, -0.1592383233258704}}], 
                  LineBox[{{-1, -0.9096644551636262}, {
                    0.479858279799278, 1}}], 
                  LineBox[{{-1, -0.5675434736681256}, {
                    1, -0.8621532313351962}}], 
                  LineBox[{{-1, 0.4884906403016136}, {
                    1, 0.28581549752080515`}}], 
                  LineBox[{{
                    1, 0.925783371919276}, {-0.5060935192092021, -1}}], 
                  LineBox[{{-1, 0.032457284898073605`}, {
                    1, 0.7718075801156441}}], 
                  LineBox[{{-1, -0.27003242128981736`}, {
                    0.8885221496609612, -1}}], 
                  LineBox[{{-1, -0.08707900111293629}, {
                    1, -0.012359582602331642`}}], 
                  LineBox[{{-1, -0.9067911242205731}, {
                    1, -0.314113989104757}}], 
                  LineBox[{{
                    0.7660694717340899, -1}, {-0.19991366468641872`, 1}}], 
                  LineBox[{{-0.39241237707877896`, -1}, {
                    0.226027016036541, 1}}], 
                  LineBox[{{-1, 0.6344413857356778}, {
                    1, -0.4784321752022354}}], 
                  LineBox[{{-1, 0.12969214722754469`}, {
                    1, 0.6352583031105409}}], 
                  LineBox[{{
                    0.4794751268624596, -1}, {-0.23699127999960853`, 1}}], 
                  LineBox[{{
                    1, 0.011006289562907652`}, {-0.6067029971984012, -1}}], 
                  LineBox[{{-1, 0.7146684851134689}, {-0.07464449416568128, 
                    1}}], LineBox[{{1, 0.4471612181048807}, {
                    0.3099338257041191, -1}}], 
                  LineBox[{{-1, 0.922215848371161}, {
                    1, -0.24362238032250272`}}], 
                  LineBox[{{-1, -0.3302687596401395}, {
                    1, -0.038575769761602284`}}], 
                  LineBox[{{-0.08167234231172342, -1}, {
                    0.9618124520055513, 1}}], 
                  LineBox[{{1, 0.59925836964856}, {
                    0.017336203340752775`, 1}}], 
                  LineBox[{{
                    1, 0.23937874032904033`}, {-0.3553136513327154, -1}}], 
                  LineBox[{{
                    0.08864775717160765, -1}, {-0.1871941869527907, 1}}], 
                  LineBox[{{-1, 0.22834506542160382`}, {
                    1, -0.9765307134666356}}], 
                  LineBox[{{1, -0.01274066846918421}, {
                    0.5169122973952399, -1}}], 
                  LineBox[{{-1, 0.33672602666441204`}, {
                    1, 0.17996890410899424`}}], 
                  LineBox[{{1, 0.027209312719292635`}, {
                    0.00034964533270650833`, 1}}], 
                  LineBox[{{-0.6764720136065051, -1}, {-0.8473567861135887, 
                    1}}], LineBox[{{-1, -0.5772841488421581}, {
                    1, 0.8615216358265758}}], 
                  LineBox[{{-1, -0.7977125960279532}, {
                    1, -0.3728053057616118}}], 
                  LineBox[{{-1, 0.17265897613858747`}, {
                    1, -0.453180956080942}}], 
                  LineBox[{{-0.7443067867481193, -1}, {-0.8383884991298606, 
                    1}}], LineBox[{{-1, -0.3527010579471216}, \
{-0.10715537603237187`, 1}}], 
                  LineBox[{{-1, 0.12600663057762138`}, {
                    1, -0.0028886953493146177`}}], 
                  LineBox[{{
                    1, 0.3284577891375208}, {-0.5359519968691935, 1}}], 
                  LineBox[{{-1, -0.9474493275398148}, {
                    1, -0.16519439949608247`}}], 
                  LineBox[{{
                    1, -0.7218773936724218}, {-0.9502813526461079, 1}}], 
                  LineBox[{{-1, 0.4840128651494293}, {-0.12438343255635115`, 
                    1}}], LineBox[{{-1, 
                    0.02698096749462697}, {-0.7096665541952824, -1}}], 
                  LineBox[{{
                    0.0914998280865584, -1}, {-0.13324676956802373`, 1}}], 
                  LineBox[{{-1, -0.8398510350366724}, {
                    1, 0.6662827046634681}}], 
                  LineBox[{{
                    1, 0.7119480930559269}, {-0.9757169786676936, -1}}], 
                  LineBox[{{-1, -0.371297537620128}, {
                    1, -0.7187803044406775}}], 
                  LineBox[{{0.20382277862283585`, -1}, {
                    0.7298389662140576, 1}}], 
                  LineBox[{{
                    1, 0.8424411292242716}, {-0.8167424114169833, -1}}], 
                  LineBox[{{0.881037993965214, -1}, {
                    0.28819859948834775`, 1}}], 
                  LineBox[{{-1, -0.4725029578758002}, {
                    1, -0.3711968454355613}}], 
                  LineBox[{{-1, 0.9431347492819154}, {-0.9680741665371798, 
                    1}}], LineBox[{{-1, -0.3396035733283993}, {
                    0.7990692253970928, -1}}], 
                  LineBox[{{0.9445774332914257, -1}, {
                    0.08372869003042414, 1}}], 
                  LineBox[{{1, -0.42047576092912253`}, {
                    0.2661011677736873, -1}}], 
                  LineBox[{{-1, -0.008117678203205794}, {
                    0.36192075318439454`, -1}}], 
                  LineBox[{{0.6266832036313416, -1}, {
                    0.8881288246323137, 1}}], 
                  LineBox[{{-1, -0.5898045877850292}, {
                    0.12136070995782787`, 1}}], 
                  LineBox[{{
                    1, 0.44603336819752626`}, {-0.6955343720005255, -1}}], 
                  LineBox[{{0.15268483981624117`, -1}, {
                    0.6197368557855236, 1}}], 
                  LineBox[{{-1, -0.9253069318165945}, {
                    0.27710504338598824`, 1}}], 
                  LineBox[{{
                    0.5348250520998288, -1}, {-0.9162932934463892, 1}}], 
                  LineBox[{{1, -0.5207602898712274}, {0.503446731442504, 1}}],
                   LineBox[{{-1, 0.43174244337334866`}, {
                    1, 0.5189906230151252}}], 
                  LineBox[{{-1, 0.25076278083210896`}, {
                    1, 0.14614267055476252`}}], 
                  LineBox[{{-0.46585314409779394`, -1}, \
{-0.17953310977337958`, 1}}], 
                  LineBox[{{1, 0.10218820733939733`}, {
                    0.734729036857688, 1}}], 
                  LineBox[{{0.8493919047414921, -1}, {
                    0.2520897396240462, 1}}], 
                  LineBox[{{0.11723277006510696`, -1}, {
                    0.8794349959126783, 1}}], 
                  LineBox[{{0.04370189446089566, -1}, {
                    0.36414619569604695`, 1}}], 
                  LineBox[{{-1, -0.6019857549447898}, {
                    1, 0.6085916691491156}}], 
                  LineBox[{{-1, 0.5071563607472745}, {-0.44964569317645586`, 
                    1}}], LineBox[{{1, -0.9274486578577809}, {
                    0.40684572382480794`, 1}}], 
                  LineBox[{{
                    1, 0.47686498445194286`}, {-0.32814755577304233`, 1}}], 
                  LineBox[{{
                    0.6220528078630496, -1}, {-0.34375220328750755`, 1}}], 
                  LineBox[{{
                    0.0602296854864405, -1}, {-0.674426100510478, 1}}], 
                  LineBox[{{
                    1, -0.3885546464065836}, {-0.8935319625717896, -1}}], 
                  LineBox[{{0.13844968578176475`, -1}, {
                    0.9576081841421452, 1}}], 
                  LineBox[{{-1, -0.08005889408080874}, {
                    0.9541854351292912, 1}}], 
                  LineBox[{{-1, -0.2965166510568083}, {
                    1, -0.9223133760678243}}], 
                  LineBox[{{-0.0003839365986933815, -1}, \
{-0.15900410882852212`, 1}}], 
                  LineBox[{{1, -0.33298930093859347`}, {
                    0.3918475962331601, 1}}], 
                  LineBox[{{
                    1, 0.39796260919463977`}, {-0.5626376869348534, -1}}], 
                  LineBox[{{0.02378180241363927, -1}, {
                    0.6854059286320575, 1}}], 
                  LineBox[{{-0.6004544238098332, -1}, {-0.6176277731076782, 
                    1}}], LineBox[{{
                    1, -0.8743434249191484}, {-0.41214591855348887`, 1}}], 
                  LineBox[{{-1, 0.04596223400343971}, {
                    1, -0.25349076621187067`}}], 
                  LineBox[{{1, 0.6016080461933826}, {0.7059714389091872, 1}}],
                   LineBox[{{-1, -0.2879328979005746}, {
                    1, 0.9294667698226617}}], 
                  LineBox[{{-1, -0.7197469056471474}, {
                    0.5706778694805084, 1}}], 
                  LineBox[{{1, -0.6155407095606718}, {
                    0.8998431202777213, -1}}], 
                  LineBox[{{
                    1, -0.8361636239730493}, {-0.14729029320470693`, 1}}], 
                  LineBox[{{-1, -0.9776517449355823}, {
                    1, 0.33834189579500124`}}]}, 
                 {RGBColor[1, 0, 0], Thickness[0.01], 
                  LineBox[{{0.12488416017759707`, -0.04505365594280633}, {
                   0.1251686099199965, -0.044765182518450464`}, {
                   0.13405123517977918`, -0.03575690814159731}, {
                   0.14306554528203738`, -0.026615086175197263`}, {
                   0.14906477226260084`, -0.020530997168918715`}, {
                   0.15097275279976274`, -0.018596027305643102`}, {
                   0.15342311005400164`, -0.01611100853901369}}], 
                  DiskBox[{0.15342311005400164, -0.01611100853901369}, 0.02]}},
                ImageSize->400], 8->
               GraphicsBox[{
                 {RGBColor[0, 0.6, 0], Thickness[0.003], 
                  LineBox[{{-1, -0.859942079456075}, {-0.4043986378549469, \
-1}}], LineBox[{{-1, -0.9947761647651195}, {1, -0.7531058865012052}}], 
                  LineBox[{{-1, -0.8000512639843346}, {
                    1, -0.38561080895368866`}}], 
                  LineBox[{{-0.3669005840681645, -1}, {-0.5848683006064147, 
                    1}}], LineBox[{{-1, -0.5922624789927454}, \
{-0.6867000179307147, -1}}], 
                  LineBox[{{-1, 0.019274447480086936`}, {
                    1, 0.27966522321385556`}}], 
                  LineBox[{{0.1154753189877766, -1}, {
                    0.8835887085025055, 1}}], 
                  LineBox[{{-1, 0.7637469569304994}, {-0.09617753854074285, 
                    1}}], LineBox[{{
                    1, -0.4105384284019031}, {-0.12826374189056258`, 1}}], 
                  LineBox[{{-1, -0.23089166063227895`}, {
                    0.5105257184263041, -1}}], 
                  LineBox[{{-0.1531390735979127, -1}, {
                    0.46660943946906347`, 1}}], 
                  LineBox[{{-1, 0.557858991135043}, {
                    1, -0.46478416300889275`}}], 
                  LineBox[{{
                    0.6170935750083829, -1}, {-0.2818956748195639, 1}}], 
                  LineBox[{{-0.37862884296559507`, -1}, {
                    0.9919358245180387, 1}}], 
                  LineBox[{{
                    1, -0.396881823203205}, {-0.48694945424640823`, 1}}], 
                  LineBox[{{-1, -0.12142116801413835`}, \
{-0.28950046453700645`, 1}}], 
                  LineBox[{{-1, 0.22296739042138364`}, {
                    1, 0.1782265282535289}}], 
                  LineBox[{{-1, -0.0006504127490836517}, {
                    0.052941839972397674`, -1}}], 
                  LineBox[{{-1, -0.04217376991613098}, {
                    1, 0.8245972975327693}}], 
                  LineBox[{{-0.771913724038851, -1}, {-0.4922058647286286, 
                    1}}], LineBox[{{
                    1, -0.05346703327153849}, {-0.002189801672061243, -1}}], 
                  LineBox[{{-1, -0.44186423111707107`}, {-0.8482333107580997, 
                    1}}], LineBox[{{-1, 0.41342139646603565`}, {
                    1, 0.1673479374330443}}], 
                  LineBox[{{
                    1, 0.022532647253049088`}, {-0.5716612922717529, 1}}], 
                  LineBox[{{
                    1, -0.683494069841152}, {-0.6525039785003465, 1}}], 
                  LineBox[{{0.7203261663005923, -1}, {
                    0.9519990605959867, 1}}], 
                  LineBox[{{
                    0.9547191600106417, -1}, {-0.7821324180709288, 1}}], 
                  LineBox[{{-0.7229208577272059, -1}, {
                    0.8301589944012289, 1}}], 
                  LineBox[{{-1, 0.0076564469106805534`}, {
                    1, -0.8202065982177377}}], 
                  LineBox[{{-1, -0.9882771001527644}, {
                    1, -0.38081091493481417`}}], 
                  LineBox[{{
                    0.1345730183241706, -1}, {-0.04625220837185433, 1}}], 
                  LineBox[{{-0.7398800891017749, -1}, {-0.6376815758250688, 
                    1}}], LineBox[{{-0.998379172747517, -1}, \
{-0.11073893184223732`, 1}}], 
                  LineBox[{{
                    1, 0.06439499494396374}, {-0.9316910417355793, 1}}], 
                  LineBox[{{1, 0.27919326267533384`}, {
                    0.09179353431387023, -1}}], 
                  LineBox[{{1, 0.9532267300086174}, {0.8253210232387338, 1}}],
                   LineBox[{{-0.9668500361038834, -1}, {
                    0.5802801442395489, 1}}], 
                  LineBox[{{-1, 0.4348233393624013}, {
                    0.7808137549199811, 1}}], 
                  LineBox[{{-0.5905931883462382, -1}, {
                    0.5910485455402316, 1}}], 
                  LineBox[{{-1, -0.6824155571156181}, {
                    1, -0.5396410606269174}}], 
                  LineBox[{{-1, -0.8079441169947238}, {
                    1, -0.2725486633630833}}], 
                  LineBox[{{
                    1, -0.9017210914220822}, {-0.749668388015598, -1}}], 
                  LineBox[{{
                    1, 0.14028191869961268`}, {-0.08701345019383645, -1}}], 
                  LineBox[{{-1, 0.13171591434483235`}, {
                    0.22328394041486221`, 1}}], 
                  LineBox[{{1, 0.9132012316813235}, {0.8977261463166228, 1}}],
                   LineBox[{{0.5426075303270133, -1}, {
                    0.963419646160418, 1}}], 
                  LineBox[{{-1, 
                    0.9885721295579092}, {-0.18230810738478864`, -1}}], 
                  LineBox[{{-1, -0.12341600604908948`}, \
{-0.23163112241493813`, -1}}], 
                  LineBox[{{-1, 0.4792038262330575}, {
                    1, 0.9729761521397131}}], 
                  LineBox[{{-1, 0.8875944920797758}, {
                    0.7880635186560512, -1}}], 
                  LineBox[{{-1, 0.012241966150534096`}, {
                    1, 0.06232432351004639}}], 
                  LineBox[{{-1, -0.12212100350476088`}, {
                    1, -0.6222370109351919}}], 
                  LineBox[{{-1, 
                    0.7722802390060742}, {-0.7918310127809294, -1}}], 
                  LineBox[{{-1, 0.21905665704266603`}, {
                    0.893792668681956, -1}}], 
                  LineBox[{{-0.9374396169577691, -1}, {-0.6851400819764024, 
                    1}}], LineBox[{{
                    0.3893389056826231, -1}, {-0.32450124772170785`, 1}}], 
                  LineBox[{{-1, 0.43568142012479905`}, {
                    1, -0.3477126782345801}}], 
                  LineBox[{{-0.7993633965509926, -1}, {
                    0.6527318291559782, 1}}], 
                  LineBox[{{-1, 0.8102869432202113}, {-0.15354489187216938`, 
                    1}}], LineBox[{{1, -0.34152807881386815`}, {
                    0.3879239598776633, -1}}], 
                  LineBox[{{
                    1, 0.43665332911118554`}, {-0.10622628504214945`, 1}}], 
                  LineBox[{{
                    1, 0.7785599222843999}, {-0.9430806743914057, -1}}], 
                  LineBox[{{-1, -0.34928091418820933`}, {
                    0.0019355177836914306`, 1}}], 
                  LineBox[{{-1, -0.787804514498556}, {
                    1, -0.5644935393971003}}], 
                  LineBox[{{-1, -0.8520216576655057}, {
                    1, 0.8202504923149037}}], 
                  LineBox[{{0.9725411787690584, -1}, {
                    0.3776025873353719, 1}}], 
                  LineBox[{{-1, -0.34526083082992615`}, {
                    0.4128740972051588, 1}}], 
                  LineBox[{{-1, -0.7535876651982191}, {
                    1, -0.8790572770804428}}], 
                  LineBox[{{-0.6225035191314782, -1}, {
                    0.5958397629065234, 1}}], 
                  LineBox[{{-1, -0.3611663319485897}, {
                    1, -0.63199568765546}}], 
                  LineBox[{{
                    1, -0.47487544636216994`}, {-0.036234092926724894`, 1}}], 
                  LineBox[{{-1, -0.6248797988560217}, {
                    0.8678491325521989, -1}}], 
                  LineBox[{{1, 0.2554924815606957}, {0.2765050128127791, 1}}],
                   LineBox[{{1, -0.5981589164514636}, {
                    0.6032260570578699, -1}}], 
                  LineBox[{{-1, 
                    0.7062549168535169}, {-0.045534941074007074`, -1}}], 
                  LineBox[{{-0.9768722900882645, -1}, {
                    0.884320149938906, 1}}], 
                  LineBox[{{-1, 0.9460905588029207}, {
                    0.6388328828946369, -1}}], 
                  LineBox[{{
                    0.24705904757850308`, -1}, {-0.3033794070584176, 1}}], 
                  LineBox[{{-1, 0.13968859956588064`}, {
                    1, -0.05063597023964122}}], 
                  LineBox[{{-1, -0.8982073593785642}, {
                    1, -0.6391060653314244}}], 
                  LineBox[{{-1, -0.18925615877930188`}, {
                    1, 0.1761812199396526}}], 
                  LineBox[{{
                    1, 0.37427029174621984`}, {-0.8940390818994383, 1}}], 
                  LineBox[{{-1, -0.7704462664720254}, {
                    1, 0.23446823859943827`}}], 
                  LineBox[{{-1, -0.42635072269296403`}, {
                    1, -0.4643319742907013}}], 
                  LineBox[{{-1, -0.20444184494207618`}, \
{-0.41079041059752563`, -1}}], 
                  LineBox[{{0.5797940566401548, -1}, {
                    0.6230491296004488, 1}}], 
                  LineBox[{{-1, 0.11582139010867214`}, {
                    1, 0.3298428918871004}}], 
                  LineBox[{{-1, 0.8190115917759494}, {
                    1, 0.00684907817642491}}], 
                  LineBox[{{0.4854018322472009, -1}, {
                    0.8709423416634501, 1}}], 
                  LineBox[{{-1, 0.32877164007572957`}, {
                    0.10339268115610237`, 1}}], 
                  LineBox[{{0.2410068699262958, -1}, {
                    0.0917810012573523, 1}}], 
                  LineBox[{{
                    0.10951172616287116`, -1}, {-0.8959209225868919, 1}}], 
                  LineBox[{{-1, -0.050977170723748064`}, {
                    1, 0.36089593330086356`}}], 
                  LineBox[{{-1, 0.7277381651242225}, {
                    0.4935891692756773, -1}}], 
                  LineBox[{{1, 0.295617408483648}, {-0.5695481045828523, 1}}],
                   LineBox[{{
                    1, 0.49908531045611476`}, {-0.7623626025623025, -1}}], 
                  LineBox[{{0.2226382946268513, -1}, {
                    0.7885338554081898, 1}}], 
                  LineBox[{{-1, 0.0715675311863979}, {
                    1, 0.31131960514382956`}}], 
                  LineBox[{{-1, 0.13660348160445063`}, {
                    0.11929347454494546`, 1}}], 
                  LineBox[{{
                    1, 0.5765290622923254}, {-0.21408894419399616`, -1}}], 
                  LineBox[{{-1, 0.5888397951177755}, {
                    0.6018803855075042, -1}}], 
                  LineBox[{{-1, -0.022909237647963234`}, {-0.5227154615457204,
                     1}}], LineBox[{{-1, -0.40692164581392354`}, {
                    0.13885698559275256`, -1}}], 
                  LineBox[{{-1, 0.9641000641501223}, {
                    1, -0.35732453079295623`}}], 
                  LineBox[{{1, -0.9567480013563096}, {
                    0.9299889723095617, -1}}], 
                  LineBox[{{-1, -0.38119438194641925`}, {
                    1, 0.537969733416678}}], 
                  LineBox[{{-0.8018562554066488, -1}, {-0.6492828144563286, 
                    1}}], LineBox[{{-1, 0.6723880913116297}, {
                    1, -0.7989837421235778}}], 
                  LineBox[{{-1, 0.9725654616146868}, {
                    1, -0.05896043509208918}}], 
                  LineBox[{{-1, -0.5013897380305472}, {
                    1, -0.6654095802079958}}], 
                  LineBox[{{1, -0.470379784597826}, {
                    0.24318755802794992`, -1}}], 
                  LineBox[{{-1, 0.3702328278369702}, {
                    1, -0.1592383233258704}}], 
                  LineBox[{{-1, -0.9096644551636262}, {
                    0.479858279799278, 1}}], 
                  LineBox[{{-1, -0.5675434736681256}, {
                    1, -0.8621532313351962}}], 
                  LineBox[{{-1, 0.4884906403016136}, {
                    1, 0.28581549752080515`}}], 
                  LineBox[{{
                    1, 0.925783371919276}, {-0.5060935192092021, -1}}], 
                  LineBox[{{-1, 0.032457284898073605`}, {
                    1, 0.7718075801156441}}], 
                  LineBox[{{-1, -0.27003242128981736`}, {
                    0.8885221496609612, -1}}], 
                  LineBox[{{-1, -0.08707900111293629}, {
                    1, -0.012359582602331642`}}], 
                  LineBox[{{-1, -0.9067911242205731}, {
                    1, -0.314113989104757}}], 
                  LineBox[{{
                    0.7660694717340899, -1}, {-0.19991366468641872`, 1}}], 
                  LineBox[{{-0.39241237707877896`, -1}, {
                    0.226027016036541, 1}}], 
                  LineBox[{{-1, 0.6344413857356778}, {
                    1, -0.4784321752022354}}], 
                  LineBox[{{-1, 0.12969214722754469`}, {
                    1, 0.6352583031105409}}], 
                  LineBox[{{
                    0.4794751268624596, -1}, {-0.23699127999960853`, 1}}], 
                  LineBox[{{
                    1, 0.011006289562907652`}, {-0.6067029971984012, -1}}], 
                  LineBox[{{-1, 0.7146684851134689}, {-0.07464449416568128, 
                    1}}], LineBox[{{1, 0.4471612181048807}, {
                    0.3099338257041191, -1}}], 
                  LineBox[{{-1, 0.922215848371161}, {
                    1, -0.24362238032250272`}}], 
                  LineBox[{{-1, -0.3302687596401395}, {
                    1, -0.038575769761602284`}}], 
                  LineBox[{{-0.08167234231172342, -1}, {
                    0.9618124520055513, 1}}], 
                  LineBox[{{1, 0.59925836964856}, {
                    0.017336203340752775`, 1}}], 
                  LineBox[{{
                    1, 0.23937874032904033`}, {-0.3553136513327154, -1}}], 
                  LineBox[{{
                    0.08864775717160765, -1}, {-0.1871941869527907, 1}}], 
                  LineBox[{{-1, 0.22834506542160382`}, {
                    1, -0.9765307134666356}}], 
                  LineBox[{{1, -0.01274066846918421}, {
                    0.5169122973952399, -1}}], 
                  LineBox[{{-1, 0.33672602666441204`}, {
                    1, 0.17996890410899424`}}], 
                  LineBox[{{1, 0.027209312719292635`}, {
                    0.00034964533270650833`, 1}}], 
                  LineBox[{{-0.6764720136065051, -1}, {-0.8473567861135887, 
                    1}}], LineBox[{{-1, -0.5772841488421581}, {
                    1, 0.8615216358265758}}], 
                  LineBox[{{-1, -0.7977125960279532}, {
                    1, -0.3728053057616118}}], 
                  LineBox[{{-1, 0.17265897613858747`}, {
                    1, -0.453180956080942}}], 
                  LineBox[{{-0.7443067867481193, -1}, {-0.8383884991298606, 
                    1}}], LineBox[{{-1, -0.3527010579471216}, \
{-0.10715537603237187`, 1}}], 
                  LineBox[{{-1, 0.12600663057762138`}, {
                    1, -0.0028886953493146177`}}], 
                  LineBox[{{
                    1, 0.3284577891375208}, {-0.5359519968691935, 1}}], 
                  LineBox[{{-1, -0.9474493275398148}, {
                    1, -0.16519439949608247`}}], 
                  LineBox[{{
                    1, -0.7218773936724218}, {-0.9502813526461079, 1}}], 
                  LineBox[{{-1, 0.4840128651494293}, {-0.12438343255635115`, 
                    1}}], LineBox[{{-1, 
                    0.02698096749462697}, {-0.7096665541952824, -1}}], 
                  LineBox[{{
                    0.0914998280865584, -1}, {-0.13324676956802373`, 1}}], 
                  LineBox[{{-1, -0.8398510350366724}, {
                    1, 0.6662827046634681}}], 
                  LineBox[{{
                    1, 0.7119480930559269}, {-0.9757169786676936, -1}}], 
                  LineBox[{{-1, -0.371297537620128}, {
                    1, -0.7187803044406775}}], 
                  LineBox[{{0.20382277862283585`, -1}, {
                    0.7298389662140576, 1}}], 
                  LineBox[{{
                    1, 0.8424411292242716}, {-0.8167424114169833, -1}}], 
                  LineBox[{{0.881037993965214, -1}, {
                    0.28819859948834775`, 1}}], 
                  LineBox[{{-1, -0.4725029578758002}, {
                    1, -0.3711968454355613}}], 
                  LineBox[{{-1, 0.9431347492819154}, {-0.9680741665371798, 
                    1}}], LineBox[{{-1, -0.3396035733283993}, {
                    0.7990692253970928, -1}}], 
                  LineBox[{{0.9445774332914257, -1}, {
                    0.08372869003042414, 1}}], 
                  LineBox[{{1, -0.42047576092912253`}, {
                    0.2661011677736873, -1}}], 
                  LineBox[{{-1, -0.008117678203205794}, {
                    0.36192075318439454`, -1}}], 
                  LineBox[{{0.6266832036313416, -1}, {
                    0.8881288246323137, 1}}], 
                  LineBox[{{-1, -0.5898045877850292}, {
                    0.12136070995782787`, 1}}], 
                  LineBox[{{
                    1, 0.44603336819752626`}, {-0.6955343720005255, -1}}], 
                  LineBox[{{0.15268483981624117`, -1}, {
                    0.6197368557855236, 1}}], 
                  LineBox[{{-1, -0.9253069318165945}, {
                    0.27710504338598824`, 1}}], 
                  LineBox[{{
                    0.5348250520998288, -1}, {-0.9162932934463892, 1}}], 
                  LineBox[{{1, -0.5207602898712274}, {0.503446731442504, 1}}],
                   LineBox[{{-1, 0.43174244337334866`}, {
                    1, 0.5189906230151252}}], 
                  LineBox[{{-1, 0.25076278083210896`}, {
                    1, 0.14614267055476252`}}], 
                  LineBox[{{-0.46585314409779394`, -1}, \
{-0.17953310977337958`, 1}}], 
                  LineBox[{{1, 0.10218820733939733`}, {
                    0.734729036857688, 1}}], 
                  LineBox[{{0.8493919047414921, -1}, {
                    0.2520897396240462, 1}}], 
                  LineBox[{{0.11723277006510696`, -1}, {
                    0.8794349959126783, 1}}], 
                  LineBox[{{0.04370189446089566, -1}, {
                    0.36414619569604695`, 1}}], 
                  LineBox[{{-1, -0.6019857549447898}, {
                    1, 0.6085916691491156}}], 
                  LineBox[{{-1, 0.5071563607472745}, {-0.44964569317645586`, 
                    1}}], LineBox[{{1, -0.9274486578577809}, {
                    0.40684572382480794`, 1}}], 
                  LineBox[{{
                    1, 0.47686498445194286`}, {-0.32814755577304233`, 1}}], 
                  LineBox[{{
                    0.6220528078630496, -1}, {-0.34375220328750755`, 1}}], 
                  LineBox[{{
                    0.0602296854864405, -1}, {-0.674426100510478, 1}}], 
                  LineBox[{{
                    1, -0.3885546464065836}, {-0.8935319625717896, -1}}], 
                  LineBox[{{0.13844968578176475`, -1}, {
                    0.9576081841421452, 1}}], 
                  LineBox[{{-1, -0.08005889408080874}, {
                    0.9541854351292912, 1}}], 
                  LineBox[{{-1, -0.2965166510568083}, {
                    1, -0.9223133760678243}}], 
                  LineBox[{{-0.0003839365986933815, -1}, \
{-0.15900410882852212`, 1}}], 
                  LineBox[{{1, -0.33298930093859347`}, {
                    0.3918475962331601, 1}}], 
                  LineBox[{{
                    1, 0.39796260919463977`}, {-0.5626376869348534, -1}}], 
                  LineBox[{{0.02378180241363927, -1}, {
                    0.6854059286320575, 1}}], 
                  LineBox[{{-0.6004544238098332, -1}, {-0.6176277731076782, 
                    1}}], LineBox[{{
                    1, -0.8743434249191484}, {-0.41214591855348887`, 1}}], 
                  LineBox[{{-1, 0.04596223400343971}, {
                    1, -0.25349076621187067`}}], 
                  LineBox[{{1, 0.6016080461933826}, {0.7059714389091872, 1}}],
                   LineBox[{{-1, -0.2879328979005746}, {
                    1, 0.9294667698226617}}], 
                  LineBox[{{-1, -0.7197469056471474}, {
                    0.5706778694805084, 1}}], 
                  LineBox[{{1, -0.6155407095606718}, {
                    0.8998431202777213, -1}}], 
                  LineBox[{{
                    1, -0.8361636239730493}, {-0.14729029320470693`, 1}}], 
                  LineBox[{{-1, -0.9776517449355823}, {
                    1, 0.33834189579500124`}}]}, 
                 {RGBColor[1, 0, 0], Thickness[0.01], 
                  LineBox[{{0.12488416017759707`, -0.04505365594280633}, {
                   0.1251686099199965, -0.044765182518450464`}, {
                   0.13405123517977918`, -0.03575690814159731}, {
                   0.14306554528203738`, -0.026615086175197263`}, {
                   0.14906477226260084`, -0.020530997168918715`}, {
                   0.15097275279976274`, -0.018596027305643102`}, {
                   0.15342311005400164`, -0.01611100853901369}, {
                   0.15899133309026206`, -0.01046402024049173}}], 
                  DiskBox[{0.15899133309026206, -0.01046402024049173}, 0.02]}},
                ImageSize->400], 9->
               GraphicsBox[{
                 {RGBColor[0, 0.6, 0], Thickness[0.003], 
                  LineBox[{{-1, -0.859942079456075}, {-0.4043986378549469, \
-1}}], LineBox[{{-1, -0.9947761647651195}, {1, -0.7531058865012052}}], 
                  LineBox[{{-1, -0.8000512639843346}, {
                    1, -0.38561080895368866`}}], 
                  LineBox[{{-0.3669005840681645, -1}, {-0.5848683006064147, 
                    1}}], LineBox[{{-1, -0.5922624789927454}, \
{-0.6867000179307147, -1}}], 
                  LineBox[{{-1, 0.019274447480086936`}, {
                    1, 0.27966522321385556`}}], 
                  LineBox[{{0.1154753189877766, -1}, {
                    0.8835887085025055, 1}}], 
                  LineBox[{{-1, 0.7637469569304994}, {-0.09617753854074285, 
                    1}}], LineBox[{{
                    1, -0.4105384284019031}, {-0.12826374189056258`, 1}}], 
                  LineBox[{{-1, -0.23089166063227895`}, {
                    0.5105257184263041, -1}}], 
                  LineBox[{{-0.1531390735979127, -1}, {
                    0.46660943946906347`, 1}}], 
                  LineBox[{{-1, 0.557858991135043}, {
                    1, -0.46478416300889275`}}], 
                  LineBox[{{
                    0.6170935750083829, -1}, {-0.2818956748195639, 1}}], 
                  LineBox[{{-0.37862884296559507`, -1}, {
                    0.9919358245180387, 1}}], 
                  LineBox[{{
                    1, -0.396881823203205}, {-0.48694945424640823`, 1}}], 
                  LineBox[{{-1, -0.12142116801413835`}, \
{-0.28950046453700645`, 1}}], 
                  LineBox[{{-1, 0.22296739042138364`}, {
                    1, 0.1782265282535289}}], 
                  LineBox[{{-1, -0.0006504127490836517}, {
                    0.052941839972397674`, -1}}], 
                  LineBox[{{-1, -0.04217376991613098}, {
                    1, 0.8245972975327693}}], 
                  LineBox[{{-0.771913724038851, -1}, {-0.4922058647286286, 
                    1}}], LineBox[{{
                    1, -0.05346703327153849}, {-0.002189801672061243, -1}}], 
                  LineBox[{{-1, -0.44186423111707107`}, {-0.8482333107580997, 
                    1}}], LineBox[{{-1, 0.41342139646603565`}, {
                    1, 0.1673479374330443}}], 
                  LineBox[{{
                    1, 0.022532647253049088`}, {-0.5716612922717529, 1}}], 
                  LineBox[{{
                    1, -0.683494069841152}, {-0.6525039785003465, 1}}], 
                  LineBox[{{0.7203261663005923, -1}, {
                    0.9519990605959867, 1}}], 
                  LineBox[{{
                    0.9547191600106417, -1}, {-0.7821324180709288, 1}}], 
                  LineBox[{{-0.7229208577272059, -1}, {
                    0.8301589944012289, 1}}], 
                  LineBox[{{-1, 0.0076564469106805534`}, {
                    1, -0.8202065982177377}}], 
                  LineBox[{{-1, -0.9882771001527644}, {
                    1, -0.38081091493481417`}}], 
                  LineBox[{{
                    0.1345730183241706, -1}, {-0.04625220837185433, 1}}], 
                  LineBox[{{-0.7398800891017749, -1}, {-0.6376815758250688, 
                    1}}], LineBox[{{-0.998379172747517, -1}, \
{-0.11073893184223732`, 1}}], 
                  LineBox[{{
                    1, 0.06439499494396374}, {-0.9316910417355793, 1}}], 
                  LineBox[{{1, 0.27919326267533384`}, {
                    0.09179353431387023, -1}}], 
                  LineBox[{{1, 0.9532267300086174}, {0.8253210232387338, 1}}],
                   LineBox[{{-0.9668500361038834, -1}, {
                    0.5802801442395489, 1}}], 
                  LineBox[{{-1, 0.4348233393624013}, {
                    0.7808137549199811, 1}}], 
                  LineBox[{{-0.5905931883462382, -1}, {
                    0.5910485455402316, 1}}], 
                  LineBox[{{-1, -0.6824155571156181}, {
                    1, -0.5396410606269174}}], 
                  LineBox[{{-1, -0.8079441169947238}, {
                    1, -0.2725486633630833}}], 
                  LineBox[{{
                    1, -0.9017210914220822}, {-0.749668388015598, -1}}], 
                  LineBox[{{
                    1, 0.14028191869961268`}, {-0.08701345019383645, -1}}], 
                  LineBox[{{-1, 0.13171591434483235`}, {
                    0.22328394041486221`, 1}}], 
                  LineBox[{{1, 0.9132012316813235}, {0.8977261463166228, 1}}],
                   LineBox[{{0.5426075303270133, -1}, {
                    0.963419646160418, 1}}], 
                  LineBox[{{-1, 
                    0.9885721295579092}, {-0.18230810738478864`, -1}}], 
                  LineBox[{{-1, -0.12341600604908948`}, \
{-0.23163112241493813`, -1}}], 
                  LineBox[{{-1, 0.4792038262330575}, {
                    1, 0.9729761521397131}}], 
                  LineBox[{{-1, 0.8875944920797758}, {
                    0.7880635186560512, -1}}], 
                  LineBox[{{-1, 0.012241966150534096`}, {
                    1, 0.06232432351004639}}], 
                  LineBox[{{-1, -0.12212100350476088`}, {
                    1, -0.6222370109351919}}], 
                  LineBox[{{-1, 
                    0.7722802390060742}, {-0.7918310127809294, -1}}], 
                  LineBox[{{-1, 0.21905665704266603`}, {
                    0.893792668681956, -1}}], 
                  LineBox[{{-0.9374396169577691, -1}, {-0.6851400819764024, 
                    1}}], LineBox[{{
                    0.3893389056826231, -1}, {-0.32450124772170785`, 1}}], 
                  LineBox[{{-1, 0.43568142012479905`}, {
                    1, -0.3477126782345801}}], 
                  LineBox[{{-0.7993633965509926, -1}, {
                    0.6527318291559782, 1}}], 
                  LineBox[{{-1, 0.8102869432202113}, {-0.15354489187216938`, 
                    1}}], LineBox[{{1, -0.34152807881386815`}, {
                    0.3879239598776633, -1}}], 
                  LineBox[{{
                    1, 0.43665332911118554`}, {-0.10622628504214945`, 1}}], 
                  LineBox[{{
                    1, 0.7785599222843999}, {-0.9430806743914057, -1}}], 
                  LineBox[{{-1, -0.34928091418820933`}, {
                    0.0019355177836914306`, 1}}], 
                  LineBox[{{-1, -0.787804514498556}, {
                    1, -0.5644935393971003}}], 
                  LineBox[{{-1, -0.8520216576655057}, {
                    1, 0.8202504923149037}}], 
                  LineBox[{{0.9725411787690584, -1}, {
                    0.3776025873353719, 1}}], 
                  LineBox[{{-1, -0.34526083082992615`}, {
                    0.4128740972051588, 1}}], 
                  LineBox[{{-1, -0.7535876651982191}, {
                    1, -0.8790572770804428}}], 
                  LineBox[{{-0.6225035191314782, -1}, {
                    0.5958397629065234, 1}}], 
                  LineBox[{{-1, -0.3611663319485897}, {
                    1, -0.63199568765546}}], 
                  LineBox[{{
                    1, -0.47487544636216994`}, {-0.036234092926724894`, 1}}], 
                  LineBox[{{-1, -0.6248797988560217}, {
                    0.8678491325521989, -1}}], 
                  LineBox[{{1, 0.2554924815606957}, {0.2765050128127791, 1}}],
                   LineBox[{{1, -0.5981589164514636}, {
                    0.6032260570578699, -1}}], 
                  LineBox[{{-1, 
                    0.7062549168535169}, {-0.045534941074007074`, -1}}], 
                  LineBox[{{-0.9768722900882645, -1}, {
                    0.884320149938906, 1}}], 
                  LineBox[{{-1, 0.9460905588029207}, {
                    0.6388328828946369, -1}}], 
                  LineBox[{{
                    0.24705904757850308`, -1}, {-0.3033794070584176, 1}}], 
                  LineBox[{{-1, 0.13968859956588064`}, {
                    1, -0.05063597023964122}}], 
                  LineBox[{{-1, -0.8982073593785642}, {
                    1, -0.6391060653314244}}], 
                  LineBox[{{-1, -0.18925615877930188`}, {
                    1, 0.1761812199396526}}], 
                  LineBox[{{
                    1, 0.37427029174621984`}, {-0.8940390818994383, 1}}], 
                  LineBox[{{-1, -0.7704462664720254}, {
                    1, 0.23446823859943827`}}], 
                  LineBox[{{-1, -0.42635072269296403`}, {
                    1, -0.4643319742907013}}], 
                  LineBox[{{-1, -0.20444184494207618`}, \
{-0.41079041059752563`, -1}}], 
                  LineBox[{{0.5797940566401548, -1}, {
                    0.6230491296004488, 1}}], 
                  LineBox[{{-1, 0.11582139010867214`}, {
                    1, 0.3298428918871004}}], 
                  LineBox[{{-1, 0.8190115917759494}, {
                    1, 0.00684907817642491}}], 
                  LineBox[{{0.4854018322472009, -1}, {
                    0.8709423416634501, 1}}], 
                  LineBox[{{-1, 0.32877164007572957`}, {
                    0.10339268115610237`, 1}}], 
                  LineBox[{{0.2410068699262958, -1}, {
                    0.0917810012573523, 1}}], 
                  LineBox[{{
                    0.10951172616287116`, -1}, {-0.8959209225868919, 1}}], 
                  LineBox[{{-1, -0.050977170723748064`}, {
                    1, 0.36089593330086356`}}], 
                  LineBox[{{-1, 0.7277381651242225}, {
                    0.4935891692756773, -1}}], 
                  LineBox[{{1, 0.295617408483648}, {-0.5695481045828523, 1}}],
                   LineBox[{{
                    1, 0.49908531045611476`}, {-0.7623626025623025, -1}}], 
                  LineBox[{{0.2226382946268513, -1}, {
                    0.7885338554081898, 1}}], 
                  LineBox[{{-1, 0.0715675311863979}, {
                    1, 0.31131960514382956`}}], 
                  LineBox[{{-1, 0.13660348160445063`}, {
                    0.11929347454494546`, 1}}], 
                  LineBox[{{
                    1, 0.5765290622923254}, {-0.21408894419399616`, -1}}], 
                  LineBox[{{-1, 0.5888397951177755}, {
                    0.6018803855075042, -1}}], 
                  LineBox[{{-1, -0.022909237647963234`}, {-0.5227154615457204,
                     1}}], LineBox[{{-1, -0.40692164581392354`}, {
                    0.13885698559275256`, -1}}], 
                  LineBox[{{-1, 0.9641000641501223}, {
                    1, -0.35732453079295623`}}], 
                  LineBox[{{1, -0.9567480013563096}, {
                    0.9299889723095617, -1}}], 
                  LineBox[{{-1, -0.38119438194641925`}, {
                    1, 0.537969733416678}}], 
                  LineBox[{{-0.8018562554066488, -1}, {-0.6492828144563286, 
                    1}}], LineBox[{{-1, 0.6723880913116297}, {
                    1, -0.7989837421235778}}], 
                  LineBox[{{-1, 0.9725654616146868}, {
                    1, -0.05896043509208918}}], 
                  LineBox[{{-1, -0.5013897380305472}, {
                    1, -0.6654095802079958}}], 
                  LineBox[{{1, -0.470379784597826}, {
                    0.24318755802794992`, -1}}], 
                  LineBox[{{-1, 0.3702328278369702}, {
                    1, -0.1592383233258704}}], 
                  LineBox[{{-1, -0.9096644551636262}, {
                    0.479858279799278, 1}}], 
                  LineBox[{{-1, -0.5675434736681256}, {
                    1, -0.8621532313351962}}], 
                  LineBox[{{-1, 0.4884906403016136}, {
                    1, 0.28581549752080515`}}], 
                  LineBox[{{
                    1, 0.925783371919276}, {-0.5060935192092021, -1}}], 
                  LineBox[{{-1, 0.032457284898073605`}, {
                    1, 0.7718075801156441}}], 
                  LineBox[{{-1, -0.27003242128981736`}, {
                    0.8885221496609612, -1}}], 
                  LineBox[{{-1, -0.08707900111293629}, {
                    1, -0.012359582602331642`}}], 
                  LineBox[{{-1, -0.9067911242205731}, {
                    1, -0.314113989104757}}], 
                  LineBox[{{
                    0.7660694717340899, -1}, {-0.19991366468641872`, 1}}], 
                  LineBox[{{-0.39241237707877896`, -1}, {
                    0.226027016036541, 1}}], 
                  LineBox[{{-1, 0.6344413857356778}, {
                    1, -0.4784321752022354}}], 
                  LineBox[{{-1, 0.12969214722754469`}, {
                    1, 0.6352583031105409}}], 
                  LineBox[{{
                    0.4794751268624596, -1}, {-0.23699127999960853`, 1}}], 
                  LineBox[{{
                    1, 0.011006289562907652`}, {-0.6067029971984012, -1}}], 
                  LineBox[{{-1, 0.7146684851134689}, {-0.07464449416568128, 
                    1}}], LineBox[{{1, 0.4471612181048807}, {
                    0.3099338257041191, -1}}], 
                  LineBox[{{-1, 0.922215848371161}, {
                    1, -0.24362238032250272`}}], 
                  LineBox[{{-1, -0.3302687596401395}, {
                    1, -0.038575769761602284`}}], 
                  LineBox[{{-0.08167234231172342, -1}, {
                    0.9618124520055513, 1}}], 
                  LineBox[{{1, 0.59925836964856}, {
                    0.017336203340752775`, 1}}], 
                  LineBox[{{
                    1, 0.23937874032904033`}, {-0.3553136513327154, -1}}], 
                  LineBox[{{
                    0.08864775717160765, -1}, {-0.1871941869527907, 1}}], 
                  LineBox[{{-1, 0.22834506542160382`}, {
                    1, -0.9765307134666356}}], 
                  LineBox[{{1, -0.01274066846918421}, {
                    0.5169122973952399, -1}}], 
                  LineBox[{{-1, 0.33672602666441204`}, {
                    1, 0.17996890410899424`}}], 
                  LineBox[{{1, 0.027209312719292635`}, {
                    0.00034964533270650833`, 1}}], 
                  LineBox[{{-0.6764720136065051, -1}, {-0.8473567861135887, 
                    1}}], LineBox[{{-1, -0.5772841488421581}, {
                    1, 0.8615216358265758}}], 
                  LineBox[{{-1, -0.7977125960279532}, {
                    1, -0.3728053057616118}}], 
                  LineBox[{{-1, 0.17265897613858747`}, {
                    1, -0.453180956080942}}], 
                  LineBox[{{-0.7443067867481193, -1}, {-0.8383884991298606, 
                    1}}], LineBox[{{-1, -0.3527010579471216}, \
{-0.10715537603237187`, 1}}], 
                  LineBox[{{-1, 0.12600663057762138`}, {
                    1, -0.0028886953493146177`}}], 
                  LineBox[{{
                    1, 0.3284577891375208}, {-0.5359519968691935, 1}}], 
                  LineBox[{{-1, -0.9474493275398148}, {
                    1, -0.16519439949608247`}}], 
                  LineBox[{{
                    1, -0.7218773936724218}, {-0.9502813526461079, 1}}], 
                  LineBox[{{-1, 0.4840128651494293}, {-0.12438343255635115`, 
                    1}}], LineBox[{{-1, 
                    0.02698096749462697}, {-0.7096665541952824, -1}}], 
                  LineBox[{{
                    0.0914998280865584, -1}, {-0.13324676956802373`, 1}}], 
                  LineBox[{{-1, -0.8398510350366724}, {
                    1, 0.6662827046634681}}], 
                  LineBox[{{
                    1, 0.7119480930559269}, {-0.9757169786676936, -1}}], 
                  LineBox[{{-1, -0.371297537620128}, {
                    1, -0.7187803044406775}}], 
                  LineBox[{{0.20382277862283585`, -1}, {
                    0.7298389662140576, 1}}], 
                  LineBox[{{
                    1, 0.8424411292242716}, {-0.8167424114169833, -1}}], 
                  LineBox[{{0.881037993965214, -1}, {
                    0.28819859948834775`, 1}}], 
                  LineBox[{{-1, -0.4725029578758002}, {
                    1, -0.3711968454355613}}], 
                  LineBox[{{-1, 0.9431347492819154}, {-0.9680741665371798, 
                    1}}], LineBox[{{-1, -0.3396035733283993}, {
                    0.7990692253970928, -1}}], 
                  LineBox[{{0.9445774332914257, -1}, {
                    0.08372869003042414, 1}}], 
                  LineBox[{{1, -0.42047576092912253`}, {
                    0.2661011677736873, -1}}], 
                  LineBox[{{-1, -0.008117678203205794}, {
                    0.36192075318439454`, -1}}], 
                  LineBox[{{0.6266832036313416, -1}, {
                    0.8881288246323137, 1}}], 
                  LineBox[{{-1, -0.5898045877850292}, {
                    0.12136070995782787`, 1}}], 
                  LineBox[{{
                    1, 0.44603336819752626`}, {-0.6955343720005255, -1}}], 
                  LineBox[{{0.15268483981624117`, -1}, {
                    0.6197368557855236, 1}}], 
                  LineBox[{{-1, -0.9253069318165945}, {
                    0.27710504338598824`, 1}}], 
                  LineBox[{{
                    0.5348250520998288, -1}, {-0.9162932934463892, 1}}], 
                  LineBox[{{1, -0.5207602898712274}, {0.503446731442504, 1}}],
                   LineBox[{{-1, 0.43174244337334866`}, {
                    1, 0.5189906230151252}}], 
                  LineBox[{{-1, 0.25076278083210896`}, {
                    1, 0.14614267055476252`}}], 
                  LineBox[{{-0.46585314409779394`, -1}, \
{-0.17953310977337958`, 1}}], 
                  LineBox[{{1, 0.10218820733939733`}, {
                    0.734729036857688, 1}}], 
                  LineBox[{{0.8493919047414921, -1}, {
                    0.2520897396240462, 1}}], 
                  LineBox[{{0.11723277006510696`, -1}, {
                    0.8794349959126783, 1}}], 
                  LineBox[{{0.04370189446089566, -1}, {
                    0.36414619569604695`, 1}}], 
                  LineBox[{{-1, -0.6019857549447898}, {
                    1, 0.6085916691491156}}], 
                  LineBox[{{-1, 0.5071563607472745}, {-0.44964569317645586`, 
                    1}}], LineBox[{{1, -0.9274486578577809}, {
                    0.40684572382480794`, 1}}], 
                  LineBox[{{
                    1, 0.47686498445194286`}, {-0.32814755577304233`, 1}}], 
                  LineBox[{{
                    0.6220528078630496, -1}, {-0.34375220328750755`, 1}}], 
                  LineBox[{{
                    0.0602296854864405, -1}, {-0.674426100510478, 1}}], 
                  LineBox[{{
                    1, -0.3885546464065836}, {-0.8935319625717896, -1}}], 
                  LineBox[{{0.13844968578176475`, -1}, {
                    0.9576081841421452, 1}}], 
                  LineBox[{{-1, -0.08005889408080874}, {
                    0.9541854351292912, 1}}], 
                  LineBox[{{-1, -0.2965166510568083}, {
                    1, -0.9223133760678243}}], 
                  LineBox[{{-0.0003839365986933815, -1}, \
{-0.15900410882852212`, 1}}], 
                  LineBox[{{1, -0.33298930093859347`}, {
                    0.3918475962331601, 1}}], 
                  LineBox[{{
                    1, 0.39796260919463977`}, {-0.5626376869348534, -1}}], 
                  LineBox[{{0.02378180241363927, -1}, {
                    0.6854059286320575, 1}}], 
                  LineBox[{{-0.6004544238098332, -1}, {-0.6176277731076782, 
                    1}}], LineBox[{{
                    1, -0.8743434249191484}, {-0.41214591855348887`, 1}}], 
                  LineBox[{{-1, 0.04596223400343971}, {
                    1, -0.25349076621187067`}}], 
                  LineBox[{{1, 0.6016080461933826}, {0.7059714389091872, 1}}],
                   LineBox[{{-1, -0.2879328979005746}, {
                    1, 0.9294667698226617}}], 
                  LineBox[{{-1, -0.7197469056471474}, {
                    0.5706778694805084, 1}}], 
                  LineBox[{{1, -0.6155407095606718}, {
                    0.8998431202777213, -1}}], 
                  LineBox[{{
                    1, -0.8361636239730493}, {-0.14729029320470693`, 1}}], 
                  LineBox[{{-1, -0.9776517449355823}, {
                    1, 0.33834189579500124`}}]}, 
                 {RGBColor[1, 0, 0], Thickness[0.01], 
                  LineBox[{{0.12488416017759707`, -0.04505365594280633}, {
                   0.1251686099199965, -0.044765182518450464`}, {
                   0.13405123517977918`, -0.03575690814159731}, {
                   0.14306554528203738`, -0.026615086175197263`}, {
                   0.14906477226260084`, -0.020530997168918715`}, {
                   0.15097275279976274`, -0.018596027305643102`}, {
                   0.15342311005400164`, -0.01611100853901369}, {
                   0.15899133309026206`, -0.01046402024049173}, {
                   0.16659902517869932`, -0.0027487135937566904`}}], 
                  DiskBox[{0.16659902517869932, -0.0027487135937566904}, 
                   0.02]}},
                ImageSize->400], 10->
               GraphicsBox[{
                 {RGBColor[0, 0.6, 0], Thickness[0.003], 
                  LineBox[{{-1, -0.859942079456075}, {-0.4043986378549469, \
-1}}], LineBox[{{-1, -0.9947761647651195}, {1, -0.7531058865012052}}], 
                  LineBox[{{-1, -0.8000512639843346}, {
                    1, -0.38561080895368866`}}], 
                  LineBox[{{-0.3669005840681645, -1}, {-0.5848683006064147, 
                    1}}], LineBox[{{-1, -0.5922624789927454}, \
{-0.6867000179307147, -1}}], 
                  LineBox[{{-1, 0.019274447480086936`}, {
                    1, 0.27966522321385556`}}], 
                  LineBox[{{0.1154753189877766, -1}, {
                    0.8835887085025055, 1}}], 
                  LineBox[{{-1, 0.7637469569304994}, {-0.09617753854074285, 
                    1}}], LineBox[{{
                    1, -0.4105384284019031}, {-0.12826374189056258`, 1}}], 
                  LineBox[{{-1, -0.23089166063227895`}, {
                    0.5105257184263041, -1}}], 
                  LineBox[{{-0.1531390735979127, -1}, {
                    0.46660943946906347`, 1}}], 
                  LineBox[{{-1, 0.557858991135043}, {
                    1, -0.46478416300889275`}}], 
                  LineBox[{{
                    0.6170935750083829, -1}, {-0.2818956748195639, 1}}], 
                  LineBox[{{-0.37862884296559507`, -1}, {
                    0.9919358245180387, 1}}], 
                  LineBox[{{
                    1, -0.396881823203205}, {-0.48694945424640823`, 1}}], 
                  LineBox[{{-1, -0.12142116801413835`}, \
{-0.28950046453700645`, 1}}], 
                  LineBox[{{-1, 0.22296739042138364`}, {
                    1, 0.1782265282535289}}], 
                  LineBox[{{-1, -0.0006504127490836517}, {
                    0.052941839972397674`, -1}}], 
                  LineBox[{{-1, -0.04217376991613098}, {
                    1, 0.8245972975327693}}], 
                  LineBox[{{-0.771913724038851, -1}, {-0.4922058647286286, 
                    1}}], LineBox[{{
                    1, -0.05346703327153849}, {-0.002189801672061243, -1}}], 
                  LineBox[{{-1, -0.44186423111707107`}, {-0.8482333107580997, 
                    1}}], LineBox[{{-1, 0.41342139646603565`}, {
                    1, 0.1673479374330443}}], 
                  LineBox[{{
                    1, 0.022532647253049088`}, {-0.5716612922717529, 1}}], 
                  LineBox[{{
                    1, -0.683494069841152}, {-0.6525039785003465, 1}}], 
                  LineBox[{{0.7203261663005923, -1}, {
                    0.9519990605959867, 1}}], 
                  LineBox[{{
                    0.9547191600106417, -1}, {-0.7821324180709288, 1}}], 
                  LineBox[{{-0.7229208577272059, -1}, {
                    0.8301589944012289, 1}}], 
                  LineBox[{{-1, 0.0076564469106805534`}, {
                    1, -0.8202065982177377}}], 
                  LineBox[{{-1, -0.9882771001527644}, {
                    1, -0.38081091493481417`}}], 
                  LineBox[{{
                    0.1345730183241706, -1}, {-0.04625220837185433, 1}}], 
                  LineBox[{{-0.7398800891017749, -1}, {-0.6376815758250688, 
                    1}}], LineBox[{{-0.998379172747517, -1}, \
{-0.11073893184223732`, 1}}], 
                  LineBox[{{
                    1, 0.06439499494396374}, {-0.9316910417355793, 1}}], 
                  LineBox[{{1, 0.27919326267533384`}, {
                    0.09179353431387023, -1}}], 
                  LineBox[{{1, 0.9532267300086174}, {0.8253210232387338, 1}}],
                   LineBox[{{-0.9668500361038834, -1}, {
                    0.5802801442395489, 1}}], 
                  LineBox[{{-1, 0.4348233393624013}, {
                    0.7808137549199811, 1}}], 
                  LineBox[{{-0.5905931883462382, -1}, {
                    0.5910485455402316, 1}}], 
                  LineBox[{{-1, -0.6824155571156181}, {
                    1, -0.5396410606269174}}], 
                  LineBox[{{-1, -0.8079441169947238}, {
                    1, -0.2725486633630833}}], 
                  LineBox[{{
                    1, -0.9017210914220822}, {-0.749668388015598, -1}}], 
                  LineBox[{{
                    1, 0.14028191869961268`}, {-0.08701345019383645, -1}}], 
                  LineBox[{{-1, 0.13171591434483235`}, {
                    0.22328394041486221`, 1}}], 
                  LineBox[{{1, 0.9132012316813235}, {0.8977261463166228, 1}}],
                   LineBox[{{0.5426075303270133, -1}, {
                    0.963419646160418, 1}}], 
                  LineBox[{{-1, 
                    0.9885721295579092}, {-0.18230810738478864`, -1}}], 
                  
                  LineBox[{{-1, -0.12341600604908948`}, \
{-0.23163112241493813`, -1}}], 
                  LineBox[{{-1, 0.4792038262330575}, {
                    1, 0.9729761521397131}}], 
                  LineBox[{{-1, 0.8875944920797758}, {
                    0.7880635186560512, -1}}], 
                  LineBox[{{-1, 0.012241966150534096`}, {
                    1, 0.06232432351004639}}], 
                  LineBox[{{-1, -0.12212100350476088`}, {
                    1, -0.6222370109351919}}], 
                  LineBox[{{-1, 
                    0.7722802390060742}, {-0.7918310127809294, -1}}], 
                  LineBox[{{-1, 0.21905665704266603`}, {
                    0.893792668681956, -1}}], 
                  LineBox[{{-0.9374396169577691, -1}, {-0.6851400819764024, 
                    1}}], LineBox[{{
                    0.3893389056826231, -1}, {-0.32450124772170785`, 1}}], 
                  LineBox[{{-1, 0.43568142012479905`}, {
                    1, -0.3477126782345801}}], 
                  LineBox[{{-0.7993633965509926, -1}, {
                    0.6527318291559782, 1}}], 
                  LineBox[{{-1, 0.8102869432202113}, {-0.15354489187216938`, 
                    1}}], LineBox[{{1, -0.34152807881386815`}, {
                    0.3879239598776633, -1}}], 
                  LineBox[{{
                    1, 0.43665332911118554`}, {-0.10622628504214945`, 1}}], 
                  LineBox[{{
                    1, 0.7785599222843999}, {-0.9430806743914057, -1}}], 
                  LineBox[{{-1, -0.34928091418820933`}, {
                    0.0019355177836914306`, 1}}], 
                  LineBox[{{-1, -0.787804514498556}, {
                    1, -0.5644935393971003}}], 
                  LineBox[{{-1, -0.8520216576655057}, {
                    1, 0.8202504923149037}}], 
                  LineBox[{{0.9725411787690584, -1}, {
                    0.3776025873353719, 1}}], 
                  LineBox[{{-1, -0.34526083082992615`}, {
                    0.4128740972051588, 1}}], 
                  LineBox[{{-1, -0.7535876651982191}, {
                    1, -0.8790572770804428}}], 
                  LineBox[{{-0.6225035191314782, -1}, {
                    0.5958397629065234, 1}}], 
                  LineBox[{{-1, -0.3611663319485897}, {
                    1, -0.63199568765546}}], 
                  LineBox[{{
                    1, -0.47487544636216994`}, {-0.036234092926724894`, 1}}], 
                  LineBox[{{-1, -0.6248797988560217}, {
                    0.8678491325521989, -1}}], 
                  LineBox[{{1, 0.2554924815606957}, {0.2765050128127791, 1}}],
                   LineBox[{{1, -0.5981589164514636}, {
                    0.6032260570578699, -1}}], 
                  LineBox[{{-1, 
                    0.7062549168535169}, {-0.045534941074007074`, -1}}], 
                  LineBox[{{-0.9768722900882645, -1}, {
                    0.884320149938906, 1}}], 
                  LineBox[{{-1, 0.9460905588029207}, {
                    0.6388328828946369, -1}}], 
                  LineBox[{{
                    0.24705904757850308`, -1}, {-0.3033794070584176, 1}}], 
                  LineBox[{{-1, 0.13968859956588064`}, {
                    1, -0.05063597023964122}}], 
                  LineBox[{{-1, -0.8982073593785642}, {
                    1, -0.6391060653314244}}], 
                  LineBox[{{-1, -0.18925615877930188`}, {
                    1, 0.1761812199396526}}], 
                  LineBox[{{
                    1, 0.37427029174621984`}, {-0.8940390818994383, 1}}], 
                  LineBox[{{-1, -0.7704462664720254}, {
                    1, 0.23446823859943827`}}], 
                  LineBox[{{-1, -0.42635072269296403`}, {
                    1, -0.4643319742907013}}], 
                  LineBox[{{-1, -0.20444184494207618`}, \
{-0.41079041059752563`, -1}}], 
                  LineBox[{{0.5797940566401548, -1}, {
                    0.6230491296004488, 1}}], 
                  LineBox[{{-1, 0.11582139010867214`}, {
                    1, 0.3298428918871004}}], 
                  LineBox[{{-1, 0.8190115917759494}, {
                    1, 0.00684907817642491}}], 
                  LineBox[{{0.4854018322472009, -1}, {
                    0.8709423416634501, 1}}], 
                  LineBox[{{-1, 0.32877164007572957`}, {
                    0.10339268115610237`, 1}}], 
                  LineBox[{{0.2410068699262958, -1}, {
                    0.0917810012573523, 1}}], 
                  LineBox[{{
                    0.10951172616287116`, -1}, {-0.8959209225868919, 1}}], 
                  LineBox[{{-1, -0.050977170723748064`}, {
                    1, 0.36089593330086356`}}], 
                  LineBox[{{-1, 0.7277381651242225}, {
                    0.4935891692756773, -1}}], 
                  LineBox[{{1, 0.295617408483648}, {-0.5695481045828523, 1}}],
                   LineBox[{{
                    1, 0.49908531045611476`}, {-0.7623626025623025, -1}}], 
                  LineBox[{{0.2226382946268513, -1}, {
                    0.7885338554081898, 1}}], 
                  LineBox[{{-1, 0.0715675311863979}, {
                    1, 0.31131960514382956`}}], 
                  LineBox[{{-1, 0.13660348160445063`}, {
                    0.11929347454494546`, 1}}], 
                  LineBox[{{
                    1, 0.5765290622923254}, {-0.21408894419399616`, -1}}], 
                  LineBox[{{-1, 0.5888397951177755}, {
                    0.6018803855075042, -1}}], 
                  LineBox[{{-1, -0.022909237647963234`}, {-0.5227154615457204,
                     1}}], LineBox[{{-1, -0.40692164581392354`}, {
                    0.13885698559275256`, -1}}], 
                  LineBox[{{-1, 0.9641000641501223}, {
                    1, -0.35732453079295623`}}], 
                  LineBox[{{1, -0.9567480013563096}, {
                    0.9299889723095617, -1}}], 
                  LineBox[{{-1, -0.38119438194641925`}, {
                    1, 0.537969733416678}}], 
                  LineBox[{{-0.8018562554066488, -1}, {-0.6492828144563286, 
                    1}}], LineBox[{{-1, 0.6723880913116297}, {
                    1, -0.7989837421235778}}], 
                  LineBox[{{-1, 0.9725654616146868}, {
                    1, -0.05896043509208918}}], 
                  LineBox[{{-1, -0.5013897380305472}, {
                    1, -0.6654095802079958}}], 
                  LineBox[{{1, -0.470379784597826}, {
                    0.24318755802794992`, -1}}], 
                  LineBox[{{-1, 0.3702328278369702}, {
                    1, -0.1592383233258704}}], 
                  LineBox[{{-1, -0.9096644551636262}, {
                    0.479858279799278, 1}}], 
                  LineBox[{{-1, -0.5675434736681256}, {
                    1, -0.8621532313351962}}], 
                  LineBox[{{-1, 0.4884906403016136}, {
                    1, 0.28581549752080515`}}], 
                  LineBox[{{
                    1, 0.925783371919276}, {-0.5060935192092021, -1}}], 
                  LineBox[{{-1, 0.032457284898073605`}, {
                    1, 0.7718075801156441}}], 
                  LineBox[{{-1, -0.27003242128981736`}, {
                    0.8885221496609612, -1}}], 
                  LineBox[{{-1, -0.08707900111293629}, {
                    1, -0.012359582602331642`}}], 
                  LineBox[{{-1, -0.9067911242205731}, {
                    1, -0.314113989104757}}], 
                  LineBox[{{
                    0.7660694717340899, -1}, {-0.19991366468641872`, 1}}], 
                  LineBox[{{-0.39241237707877896`, -1}, {
                    0.226027016036541, 1}}], 
                  LineBox[{{-1, 0.6344413857356778}, {
                    1, -0.4784321752022354}}], 
                  LineBox[{{-1, 0.12969214722754469`}, {
                    1, 0.6352583031105409}}], 
                  LineBox[{{
                    0.4794751268624596, -1}, {-0.23699127999960853`, 1}}], 
                  LineBox[{{
                    1, 0.011006289562907652`}, {-0.6067029971984012, -1}}], 
                  LineBox[{{-1, 0.7146684851134689}, {-0.07464449416568128, 
                    1}}], LineBox[{{1, 0.4471612181048807}, {
                    0.3099338257041191, -1}}], 
                  LineBox[{{-1, 0.922215848371161}, {
                    1, -0.24362238032250272`}}], 
                  LineBox[{{-1, -0.3302687596401395}, {
                    1, -0.038575769761602284`}}], 
                  LineBox[{{-0.08167234231172342, -1}, {
                    0.9618124520055513, 1}}], 
                  LineBox[{{1, 0.59925836964856}, {
                    0.017336203340752775`, 1}}], 
                  LineBox[{{
                    1, 0.23937874032904033`}, {-0.3553136513327154, -1}}], 
                  LineBox[{{
                    0.08864775717160765, -1}, {-0.1871941869527907, 1}}], 
                  LineBox[{{-1, 0.22834506542160382`}, {
                    1, -0.9765307134666356}}], 
                  LineBox[{{1, -0.01274066846918421}, {
                    0.5169122973952399, -1}}], 
                  LineBox[{{-1, 0.33672602666441204`}, {
                    1, 0.17996890410899424`}}], 
                  LineBox[{{1, 0.027209312719292635`}, {
                    0.00034964533270650833`, 1}}], 
                  LineBox[{{-0.6764720136065051, -1}, {-0.8473567861135887, 
                    1}}], LineBox[{{-1, -0.5772841488421581}, {
                    1, 0.8615216358265758}}], 
                  LineBox[{{-1, -0.7977125960279532}, {
                    1, -0.3728053057616118}}], 
                  LineBox[{{-1, 0.17265897613858747`}, {
                    1, -0.453180956080942}}], 
                  LineBox[{{-0.7443067867481193, -1}, {-0.8383884991298606, 
                    1}}], LineBox[{{-1, -0.3527010579471216}, \
{-0.10715537603237187`, 1}}], 
                  LineBox[{{-1, 0.12600663057762138`}, {
                    1, -0.0028886953493146177`}}], 
                  LineBox[{{
                    1, 0.3284577891375208}, {-0.5359519968691935, 1}}], 
                  LineBox[{{-1, -0.9474493275398148}, {
                    1, -0.16519439949608247`}}], 
                  LineBox[{{
                    1, -0.7218773936724218}, {-0.9502813526461079, 1}}], 
                  LineBox[{{-1, 0.4840128651494293}, {-0.12438343255635115`, 
                    1}}], LineBox[{{-1, 
                    0.02698096749462697}, {-0.7096665541952824, -1}}], 
                  LineBox[{{
                    0.0914998280865584, -1}, {-0.13324676956802373`, 1}}], 
                  LineBox[{{-1, -0.8398510350366724}, {
                    1, 0.6662827046634681}}], 
                  LineBox[{{
                    1, 0.7119480930559269}, {-0.9757169786676936, -1}}], 
                  LineBox[{{-1, -0.371297537620128}, {
                    1, -0.7187803044406775}}], 
                  LineBox[{{0.20382277862283585`, -1}, {
                    0.7298389662140576, 1}}], 
                  LineBox[{{
                    1, 0.8424411292242716}, {-0.8167424114169833, -1}}], 
                  LineBox[{{0.881037993965214, -1}, {
                    0.28819859948834775`, 1}}], 
                  LineBox[{{-1, -0.4725029578758002}, {
                    1, -0.3711968454355613}}], 
                  LineBox[{{-1, 0.9431347492819154}, {-0.9680741665371798, 
                    1}}], LineBox[{{-1, -0.3396035733283993}, {
                    0.7990692253970928, -1}}], 
                  LineBox[{{0.9445774332914257, -1}, {
                    0.08372869003042414, 1}}], 
                  LineBox[{{1, -0.42047576092912253`}, {
                    0.2661011677736873, -1}}], 
                  LineBox[{{-1, -0.008117678203205794}, {
                    0.36192075318439454`, -1}}], 
                  LineBox[{{0.6266832036313416, -1}, {
                    0.8881288246323137, 1}}], 
                  LineBox[{{-1, -0.5898045877850292}, {
                    0.12136070995782787`, 1}}], 
                  LineBox[{{
                    1, 0.44603336819752626`}, {-0.6955343720005255, -1}}], 
                  LineBox[{{0.15268483981624117`, -1}, {
                    0.6197368557855236, 1}}], 
                  LineBox[{{-1, -0.9253069318165945}, {
                    0.27710504338598824`, 1}}], 
                  LineBox[{{
                    0.5348250520998288, -1}, {-0.9162932934463892, 1}}], 
                  LineBox[{{1, -0.5207602898712274}, {0.503446731442504, 1}}],
                   LineBox[{{-1, 0.43174244337334866`}, {
                    1, 0.5189906230151252}}], 
                  LineBox[{{-1, 0.25076278083210896`}, {
                    1, 0.14614267055476252`}}], 
                  LineBox[{{-0.46585314409779394`, -1}, \
{-0.17953310977337958`, 1}}], 
                  LineBox[{{1, 0.10218820733939733`}, {
                    0.734729036857688, 1}}], 
                  LineBox[{{0.8493919047414921, -1}, {
                    0.2520897396240462, 1}}], 
                  LineBox[{{0.11723277006510696`, -1}, {
                    0.8794349959126783, 1}}], 
                  LineBox[{{0.04370189446089566, -1}, {
                    0.36414619569604695`, 1}}], 
                  LineBox[{{-1, -0.6019857549447898}, {
                    1, 0.6085916691491156}}], 
                  LineBox[{{-1, 0.5071563607472745}, {-0.44964569317645586`, 
                    1}}], LineBox[{{1, -0.9274486578577809}, {
                    0.40684572382480794`, 1}}], 
                  LineBox[{{
                    1, 0.47686498445194286`}, {-0.32814755577304233`, 1}}], 
                  LineBox[{{
                    0.6220528078630496, -1}, {-0.34375220328750755`, 1}}], 
                  LineBox[{{
                    0.0602296854864405, -1}, {-0.674426100510478, 1}}], 
                  LineBox[{{
                    1, -0.3885546464065836}, {-0.8935319625717896, -1}}], 
                  LineBox[{{0.13844968578176475`, -1}, {
                    0.9576081841421452, 1}}], 
                  LineBox[{{-1, -0.08005889408080874}, {
                    0.9541854351292912, 1}}], 
                  LineBox[{{-1, -0.2965166510568083}, {
                    1, -0.9223133760678243}}], 
                  LineBox[{{-0.0003839365986933815, -1}, \
{-0.15900410882852212`, 1}}], 
                  LineBox[{{1, -0.33298930093859347`}, {
                    0.3918475962331601, 1}}], 
                  LineBox[{{
                    1, 0.39796260919463977`}, {-0.5626376869348534, -1}}], 
                  LineBox[{{0.02378180241363927, -1}, {
                    0.6854059286320575, 1}}], 
                  LineBox[{{-0.6004544238098332, -1}, {-0.6176277731076782, 
                    1}}], 
                  LineBox[{{
                    1, -0.8743434249191484}, {-0.41214591855348887`, 1}}], 
                  LineBox[{{-1, 0.04596223400343971}, {
                    1, -0.25349076621187067`}}], 
                  LineBox[{{1, 0.6016080461933826}, {0.7059714389091872, 1}}],
                   LineBox[{{-1, -0.2879328979005746}, {
                    1, 0.9294667698226617}}], 
                  LineBox[{{-1, -0.7197469056471474}, {
                    0.5706778694805084, 1}}], 
                  LineBox[{{1, -0.6155407095606718}, {
                    0.8998431202777213, -1}}], 
                  LineBox[{{
                    1, -0.8361636239730493}, {-0.14729029320470693`, 1}}], 
                  LineBox[{{-1, -0.9776517449355823}, {
                    1, 0.33834189579500124`}}]}, 
                 {RGBColor[1, 0, 0], Thickness[0.01], 
                  LineBox[{{0.12488416017759707`, -0.04505365594280633}, {
                   0.1251686099199965, -0.044765182518450464`}, {
                   0.13405123517977918`, -0.03575690814159731}, {
                   0.14306554528203738`, -0.026615086175197263`}, {
                   0.14906477226260084`, -0.020530997168918715`}, {
                   0.15097275279976274`, -0.018596027305643102`}, {
                   0.15342311005400164`, -0.01611100853901369}, {
                   0.15899133309026206`, -0.01046402024049173}, {
                   0.16659902517869932`, -0.0027487135937566904`}, {
                   0.16615410081137771`, 0.0032143861193186353`}}], 
                  DiskBox[{0.16615410081137771, 0.0032143861193186353}, 
                   0.02]}},
                ImageSize->400], 11->
               GraphicsBox[{
                 {RGBColor[0, 0.6, 0], Thickness[0.003], 
                  LineBox[{{-1, -0.859942079456075}, {-0.4043986378549469, \
-1}}], LineBox[{{-1, -0.9947761647651195}, {1, -0.7531058865012052}}], 
                  LineBox[{{-1, -0.8000512639843346}, {
                    1, -0.38561080895368866`}}], 
                  LineBox[{{-0.3669005840681645, -1}, {-0.5848683006064147, 
                    1}}], LineBox[{{-1, -0.5922624789927454}, \
{-0.6867000179307147, -1}}], 
                  LineBox[{{-1, 0.019274447480086936`}, {
                    1, 0.27966522321385556`}}], 
                  LineBox[{{0.1154753189877766, -1}, {
                    0.8835887085025055, 1}}], 
                  LineBox[{{-1, 0.7637469569304994}, {-0.09617753854074285, 
                    1}}], LineBox[{{
                    1, -0.4105384284019031}, {-0.12826374189056258`, 1}}], 
                  LineBox[{{-1, -0.23089166063227895`}, {
                    0.5105257184263041, -1}}], 
                  LineBox[{{-0.1531390735979127, -1}, {
                    0.46660943946906347`, 1}}], 
                  LineBox[{{-1, 0.557858991135043}, {
                    1, -0.46478416300889275`}}], 
                  LineBox[{{
                    0.6170935750083829, -1}, {-0.2818956748195639, 1}}], 
                  LineBox[{{-0.37862884296559507`, -1}, {
                    0.9919358245180387, 1}}], 
                  LineBox[{{
                    1, -0.396881823203205}, {-0.48694945424640823`, 1}}], 
                  LineBox[{{-1, -0.12142116801413835`}, \
{-0.28950046453700645`, 1}}], 
                  LineBox[{{-1, 0.22296739042138364`}, {
                    1, 0.1782265282535289}}], 
                  LineBox[{{-1, -0.0006504127490836517}, {
                    0.052941839972397674`, -1}}], 
                  LineBox[{{-1, -0.04217376991613098}, {
                    1, 0.8245972975327693}}], 
                  LineBox[{{-0.771913724038851, -1}, {-0.4922058647286286, 
                    1}}], LineBox[{{
                    1, -0.05346703327153849}, {-0.002189801672061243, -1}}], 
                  LineBox[{{-1, -0.44186423111707107`}, {-0.8482333107580997, 
                    1}}], LineBox[{{-1, 0.41342139646603565`}, {
                    1, 0.1673479374330443}}], 
                  LineBox[{{
                    1, 0.022532647253049088`}, {-0.5716612922717529, 1}}], 
                  LineBox[{{
                    1, -0.683494069841152}, {-0.6525039785003465, 1}}], 
                  LineBox[{{0.7203261663005923, -1}, {
                    0.9519990605959867, 1}}], 
                  LineBox[{{
                    0.9547191600106417, -1}, {-0.7821324180709288, 1}}], 
                  LineBox[{{-0.7229208577272059, -1}, {
                    0.8301589944012289, 1}}], 
                  LineBox[{{-1, 0.0076564469106805534`}, {
                    1, -0.8202065982177377}}], 
                  LineBox[{{-1, -0.9882771001527644}, {
                    1, -0.38081091493481417`}}], 
                  LineBox[{{
                    0.1345730183241706, -1}, {-0.04625220837185433, 1}}], 
                  LineBox[{{-0.7398800891017749, -1}, {-0.6376815758250688, 
                    1}}], LineBox[{{-0.998379172747517, -1}, \
{-0.11073893184223732`, 1}}], 
                  LineBox[{{
                    1, 0.06439499494396374}, {-0.9316910417355793, 1}}], 
                  LineBox[{{1, 0.27919326267533384`}, {
                    0.09179353431387023, -1}}], 
                  LineBox[{{1, 0.9532267300086174}, {0.8253210232387338, 1}}],
                   LineBox[{{-0.9668500361038834, -1}, {
                    0.5802801442395489, 1}}], 
                  LineBox[{{-1, 0.4348233393624013}, {
                    0.7808137549199811, 1}}], 
                  LineBox[{{-0.5905931883462382, -1}, {
                    0.5910485455402316, 1}}], 
                  LineBox[{{-1, -0.6824155571156181}, {
                    1, -0.5396410606269174}}], 
                  LineBox[{{-1, -0.8079441169947238}, {
                    1, -0.2725486633630833}}], 
                  LineBox[{{
                    1, -0.9017210914220822}, {-0.749668388015598, -1}}], 
                  LineBox[{{
                    1, 0.14028191869961268`}, {-0.08701345019383645, -1}}], 
                  LineBox[{{-1, 0.13171591434483235`}, {
                    0.22328394041486221`, 1}}], 
                  LineBox[{{1, 0.9132012316813235}, {0.8977261463166228, 1}}],
                   LineBox[{{0.5426075303270133, -1}, {
                    0.963419646160418, 1}}], 
                  LineBox[{{-1, 
                    0.9885721295579092}, {-0.18230810738478864`, -1}}], 
                  LineBox[{{-1, -0.12341600604908948`}, \
{-0.23163112241493813`, -1}}], 
                  LineBox[{{-1, 0.4792038262330575}, {
                    1, 0.9729761521397131}}], 
                  LineBox[{{-1, 0.8875944920797758}, {
                    0.7880635186560512, -1}}], 
                  LineBox[{{-1, 0.012241966150534096`}, {
                    1, 0.06232432351004639}}], 
                  LineBox[{{-1, -0.12212100350476088`}, {
                    1, -0.6222370109351919}}], 
                  LineBox[{{-1, 
                    0.7722802390060742}, {-0.7918310127809294, -1}}], 
                  LineBox[{{-1, 0.21905665704266603`}, {
                    0.893792668681956, -1}}], 
                  LineBox[{{-0.9374396169577691, -1}, {-0.6851400819764024, 
                    1}}], LineBox[{{
                    0.3893389056826231, -1}, {-0.32450124772170785`, 1}}], 
                  LineBox[{{-1, 0.43568142012479905`}, {
                    1, -0.3477126782345801}}], 
                  LineBox[{{-0.7993633965509926, -1}, {
                    0.6527318291559782, 1}}], 
                  LineBox[{{-1, 0.8102869432202113}, {-0.15354489187216938`, 
                    1}}], LineBox[{{1, -0.34152807881386815`}, {
                    0.3879239598776633, -1}}], 
                  LineBox[{{
                    1, 0.43665332911118554`}, {-0.10622628504214945`, 1}}], 
                  LineBox[{{
                    1, 0.7785599222843999}, {-0.9430806743914057, -1}}], 
                  LineBox[{{-1, -0.34928091418820933`}, {
                    0.0019355177836914306`, 1}}], 
                  LineBox[{{-1, -0.787804514498556}, {
                    1, -0.5644935393971003}}], 
                  LineBox[{{-1, -0.8520216576655057}, {
                    1, 0.8202504923149037}}], 
                  LineBox[{{0.9725411787690584, -1}, {
                    0.3776025873353719, 1}}], 
                  LineBox[{{-1, -0.34526083082992615`}, {
                    0.4128740972051588, 1}}], 
                  LineBox[{{-1, -0.7535876651982191}, {
                    1, -0.8790572770804428}}], 
                  LineBox[{{-0.6225035191314782, -1}, {
                    0.5958397629065234, 1}}], 
                  LineBox[{{-1, -0.3611663319485897}, {
                    1, -0.63199568765546}}], 
                  LineBox[{{
                    1, -0.47487544636216994`}, {-0.036234092926724894`, 1}}], 
                  LineBox[{{-1, -0.6248797988560217}, {
                    0.8678491325521989, -1}}], 
                  LineBox[{{1, 0.2554924815606957}, {0.2765050128127791, 1}}],
                   LineBox[{{1, -0.5981589164514636}, {
                    0.6032260570578699, -1}}], 
                  LineBox[{{-1, 
                    0.7062549168535169}, {-0.045534941074007074`, -1}}], 
                  LineBox[{{-0.9768722900882645, -1}, {
                    0.884320149938906, 1}}], 
                  LineBox[{{-1, 0.9460905588029207}, {
                    0.6388328828946369, -1}}], 
                  LineBox[{{
                    0.24705904757850308`, -1}, {-0.3033794070584176, 1}}], 
                  LineBox[{{-1, 0.13968859956588064`}, {
                    1, -0.05063597023964122}}], 
                  LineBox[{{-1, -0.8982073593785642}, {
                    1, -0.6391060653314244}}], 
                  LineBox[{{-1, -0.18925615877930188`}, {
                    1, 0.1761812199396526}}], 
                  LineBox[{{
                    1, 0.37427029174621984`}, {-0.8940390818994383, 1}}], 
                  LineBox[{{-1, -0.7704462664720254}, {
                    1, 0.23446823859943827`}}], 
                  LineBox[{{-1, -0.42635072269296403`}, {
                    1, -0.4643319742907013}}], 
                  LineBox[{{-1, -0.20444184494207618`}, \
{-0.41079041059752563`, -1}}], 
                  LineBox[{{0.5797940566401548, -1}, {
                    0.6230491296004488, 1}}], 
                  LineBox[{{-1, 0.11582139010867214`}, {
                    1, 0.3298428918871004}}], 
                  LineBox[{{-1, 0.8190115917759494}, {
                    1, 0.00684907817642491}}], 
                  LineBox[{{0.4854018322472009, -1}, {
                    0.8709423416634501, 1}}], 
                  LineBox[{{-1, 0.32877164007572957`}, {
                    0.10339268115610237`, 1}}], 
                  LineBox[{{0.2410068699262958, -1}, {
                    0.0917810012573523, 1}}], 
                  LineBox[{{
                    0.10951172616287116`, -1}, {-0.8959209225868919, 1}}], 
                  LineBox[{{-1, -0.050977170723748064`}, {
                    1, 0.36089593330086356`}}], 
                  LineBox[{{-1, 0.7277381651242225}, {
                    0.4935891692756773, -1}}], 
                  LineBox[{{1, 0.295617408483648}, {-0.5695481045828523, 1}}],
                   LineBox[{{
                    1, 0.49908531045611476`}, {-0.7623626025623025, -1}}], 
                  LineBox[{{0.2226382946268513, -1}, {
                    0.7885338554081898, 1}}], 
                  LineBox[{{-1, 0.0715675311863979}, {
                    1, 0.31131960514382956`}}], 
                  LineBox[{{-1, 0.13660348160445063`}, {
                    0.11929347454494546`, 1}}], 
                  LineBox[{{
                    1, 0.5765290622923254}, {-0.21408894419399616`, -1}}], 
                  LineBox[{{-1, 0.5888397951177755}, {
                    0.6018803855075042, -1}}], 
                  LineBox[{{-1, -0.022909237647963234`}, {-0.5227154615457204,
                     1}}], LineBox[{{-1, -0.40692164581392354`}, {
                    0.13885698559275256`, -1}}], 
                  LineBox[{{-1, 0.9641000641501223}, {
                    1, -0.35732453079295623`}}], 
                  LineBox[{{1, -0.9567480013563096}, {
                    0.9299889723095617, -1}}], 
                  LineBox[{{-1, -0.38119438194641925`}, {
                    1, 0.537969733416678}}], 
                  LineBox[{{-0.8018562554066488, -1}, {-0.6492828144563286, 
                    1}}], LineBox[{{-1, 0.6723880913116297}, {
                    1, -0.7989837421235778}}], 
                  LineBox[{{-1, 0.9725654616146868}, {
                    1, -0.05896043509208918}}], 
                  LineBox[{{-1, -0.5013897380305472}, {
                    1, -0.6654095802079958}}], 
                  LineBox[{{1, -0.470379784597826}, {
                    0.24318755802794992`, -1}}], 
                  LineBox[{{-1, 0.3702328278369702}, {
                    1, -0.1592383233258704}}], 
                  LineBox[{{-1, -0.9096644551636262}, {
                    0.479858279799278, 1}}], 
                  LineBox[{{-1, -0.5675434736681256}, {
                    1, -0.8621532313351962}}], 
                  LineBox[{{-1, 0.4884906403016136}, {
                    1, 0.28581549752080515`}}], 
                  LineBox[{{
                    1, 0.925783371919276}, {-0.5060935192092021, -1}}], 
                  LineBox[{{-1, 0.032457284898073605`}, {
                    1, 0.7718075801156441}}], 
                  LineBox[{{-1, -0.27003242128981736`}, {
                    0.8885221496609612, -1}}], 
                  LineBox[{{-1, -0.08707900111293629}, {
                    1, -0.012359582602331642`}}], 
                  LineBox[{{-1, -0.9067911242205731}, {
                    1, -0.314113989104757}}], 
                  LineBox[{{
                    0.7660694717340899, -1}, {-0.19991366468641872`, 1}}], 
                  LineBox[{{-0.39241237707877896`, -1}, {
                    0.226027016036541, 1}}], 
                  LineBox[{{-1, 0.6344413857356778}, {
                    1, -0.4784321752022354}}], 
                  LineBox[{{-1, 0.12969214722754469`}, {
                    1, 0.6352583031105409}}], 
                  LineBox[{{
                    0.4794751268624596, -1}, {-0.23699127999960853`, 1}}], 
                  LineBox[{{
                    1, 0.011006289562907652`}, {-0.6067029971984012, -1}}], 
                  LineBox[{{-1, 0.7146684851134689}, {-0.07464449416568128, 
                    1}}], LineBox[{{1, 0.4471612181048807}, {
                    0.3099338257041191, -1}}], 
                  LineBox[{{-1, 0.922215848371161}, {
                    1, -0.24362238032250272`}}], 
                  LineBox[{{-1, -0.3302687596401395}, {
                    1, -0.038575769761602284`}}], 
                  LineBox[{{-0.08167234231172342, -1}, {
                    0.9618124520055513, 1}}], 
                  LineBox[{{1, 0.59925836964856}, {
                    0.017336203340752775`, 1}}], 
                  LineBox[{{
                    1, 0.23937874032904033`}, {-0.3553136513327154, -1}}], 
                  LineBox[{{
                    0.08864775717160765, -1}, {-0.1871941869527907, 1}}], 
                  LineBox[{{-1, 0.22834506542160382`}, {
                    1, -0.9765307134666356}}], 
                  LineBox[{{1, -0.01274066846918421}, {
                    0.5169122973952399, -1}}], 
                  LineBox[{{-1, 0.33672602666441204`}, {
                    1, 0.17996890410899424`}}], 
                  LineBox[{{1, 0.027209312719292635`}, {
                    0.00034964533270650833`, 1}}], 
                  LineBox[{{-0.6764720136065051, -1}, {-0.8473567861135887, 
                    1}}], LineBox[{{-1, -0.5772841488421581}, {
                    1, 0.8615216358265758}}], 
                  LineBox[{{-1, -0.7977125960279532}, {
                    1, -0.3728053057616118}}], 
                  LineBox[{{-1, 0.17265897613858747`}, {
                    1, -0.453180956080942}}], 
                  LineBox[{{-0.7443067867481193, -1}, {-0.8383884991298606, 
                    1}}], LineBox[{{-1, -0.3527010579471216}, \
{-0.10715537603237187`, 1}}], 
                  LineBox[{{-1, 0.12600663057762138`}, {
                    1, -0.0028886953493146177`}}], 
                  LineBox[{{
                    1, 0.3284577891375208}, {-0.5359519968691935, 1}}], 
                  LineBox[{{-1, -0.9474493275398148}, {
                    1, -0.16519439949608247`}}], 
                  LineBox[{{
                    1, -0.7218773936724218}, {-0.9502813526461079, 1}}], 
                  LineBox[{{-1, 0.4840128651494293}, {-0.12438343255635115`, 
                    1}}], LineBox[{{-1, 
                    0.02698096749462697}, {-0.7096665541952824, -1}}], 
                  LineBox[{{
                    0.0914998280865584, -1}, {-0.13324676956802373`, 1}}], 
                  LineBox[{{-1, -0.8398510350366724}, {
                    1, 0.6662827046634681}}], 
                  LineBox[{{
                    1, 0.7119480930559269}, {-0.9757169786676936, -1}}], 
                  LineBox[{{-1, -0.371297537620128}, {
                    1, -0.7187803044406775}}], 
                  LineBox[{{0.20382277862283585`, -1}, {
                    0.7298389662140576, 1}}], 
                  LineBox[{{
                    1, 0.8424411292242716}, {-0.8167424114169833, -1}}], 
                  LineBox[{{0.881037993965214, -1}, {
                    0.28819859948834775`, 1}}], 
                  LineBox[{{-1, -0.4725029578758002}, {
                    1, -0.3711968454355613}}], 
                  LineBox[{{-1, 0.9431347492819154}, {-0.9680741665371798, 
                    1}}], LineBox[{{-1, -0.3396035733283993}, {
                    0.7990692253970928, -1}}], 
                  LineBox[{{0.9445774332914257, -1}, {
                    0.08372869003042414, 1}}], 
                  LineBox[{{1, -0.42047576092912253`}, {
                    0.2661011677736873, -1}}], 
                  LineBox[{{-1, -0.008117678203205794}, {
                    0.36192075318439454`, -1}}], 
                  LineBox[{{0.6266832036313416, -1}, {
                    0.8881288246323137, 1}}], 
                  LineBox[{{-1, -0.5898045877850292}, {
                    0.12136070995782787`, 1}}], 
                  LineBox[{{
                    1, 0.44603336819752626`}, {-0.6955343720005255, -1}}], 
                  LineBox[{{0.15268483981624117`, -1}, {
                    0.6197368557855236, 1}}], 
                  LineBox[{{-1, -0.9253069318165945}, {
                    0.27710504338598824`, 1}}], 
                  LineBox[{{
                    0.5348250520998288, -1}, {-0.9162932934463892, 1}}], 
                  LineBox[{{1, -0.5207602898712274}, {0.503446731442504, 1}}],
                   LineBox[{{-1, 0.43174244337334866`}, {
                    1, 0.5189906230151252}}], 
                  LineBox[{{-1, 0.25076278083210896`}, {
                    1, 0.14614267055476252`}}], 
                  LineBox[{{-0.46585314409779394`, -1}, \
{-0.17953310977337958`, 1}}], 
                  LineBox[{{1, 0.10218820733939733`}, {
                    0.734729036857688, 1}}], 
                  LineBox[{{0.8493919047414921, -1}, {
                    0.2520897396240462, 1}}], 
                  LineBox[{{0.11723277006510696`, -1}, {
                    0.8794349959126783, 1}}], 
                  LineBox[{{0.04370189446089566, -1}, {
                    0.36414619569604695`, 1}}], 
                  LineBox[{{-1, -0.6019857549447898}, {
                    1, 0.6085916691491156}}], 
                  LineBox[{{-1, 0.5071563607472745}, {-0.44964569317645586`, 
                    1}}], LineBox[{{1, -0.9274486578577809}, {
                    0.40684572382480794`, 1}}], 
                  LineBox[{{
                    1, 0.47686498445194286`}, {-0.32814755577304233`, 1}}], 
                  LineBox[{{
                    0.6220528078630496, -1}, {-0.34375220328750755`, 1}}], 
                  LineBox[{{
                    0.0602296854864405, -1}, {-0.674426100510478, 1}}], 
                  LineBox[{{
                    1, -0.3885546464065836}, {-0.8935319625717896, -1}}], 
                  LineBox[{{0.13844968578176475`, -1}, {
                    0.9576081841421452, 1}}], 
                  LineBox[{{-1, -0.08005889408080874}, {
                    0.9541854351292912, 1}}], 
                  LineBox[{{-1, -0.2965166510568083}, {
                    1, -0.9223133760678243}}], 
                  LineBox[{{-0.0003839365986933815, -1}, \
{-0.15900410882852212`, 1}}], 
                  LineBox[{{1, -0.33298930093859347`}, {
                    0.3918475962331601, 1}}], 
                  LineBox[{{
                    1, 0.39796260919463977`}, {-0.5626376869348534, -1}}], 
                  LineBox[{{0.02378180241363927, -1}, {
                    0.6854059286320575, 1}}], 
                  LineBox[{{-0.6004544238098332, -1}, {-0.6176277731076782, 
                    1}}], LineBox[{{
                    1, -0.8743434249191484}, {-0.41214591855348887`, 1}}], 
                  LineBox[{{-1, 0.04596223400343971}, {
                    1, -0.25349076621187067`}}], 
                  LineBox[{{1, 0.6016080461933826}, {0.7059714389091872, 1}}],
                   LineBox[{{-1, -0.2879328979005746}, {
                    1, 0.9294667698226617}}], 
                  LineBox[{{-1, -0.7197469056471474}, {
                    0.5706778694805084, 1}}], 
                  LineBox[{{1, -0.6155407095606718}, {
                    0.8998431202777213, -1}}], 
                  LineBox[{{
                    1, -0.8361636239730493}, {-0.14729029320470693`, 1}}], 
                  LineBox[{{-1, -0.9776517449355823}, {
                    1, 0.33834189579500124`}}]}, 
                 {RGBColor[1, 0, 0], Thickness[0.01], 
                  LineBox[{{0.12488416017759707`, -0.04505365594280633}, {
                   0.1251686099199965, -0.044765182518450464`}, {
                   0.13405123517977918`, -0.03575690814159731}, {
                   0.14306554528203738`, -0.026615086175197263`}, {
                   0.14906477226260084`, -0.020530997168918715`}, {
                   0.15097275279976274`, -0.018596027305643102`}, {
                   0.15342311005400164`, -0.01611100853901369}, {
                   0.15899133309026206`, -0.01046402024049173}, {
                   0.16659902517869932`, -0.0027487135937566904`}, {
                   0.16615410081137771`, 0.0032143861193186353`}, {
                   0.16530890182201347`, 0.014542167246052406`}}], 
                  DiskBox[{0.16530890182201347, 0.014542167246052406}, 0.02]}},
                ImageSize->400], 12->
               GraphicsBox[{
                 {RGBColor[0, 0.6, 0], Thickness[0.003], 
                  LineBox[{{-1, -0.859942079456075}, {-0.4043986378549469, \
-1}}], LineBox[{{-1, -0.9947761647651195}, {1, -0.7531058865012052}}], 
                  LineBox[{{-1, -0.8000512639843346}, {
                    1, -0.38561080895368866`}}], 
                  LineBox[{{-0.3669005840681645, -1}, {-0.5848683006064147, 
                    1}}], LineBox[{{-1, -0.5922624789927454}, \
{-0.6867000179307147, -1}}], 
                  LineBox[{{-1, 0.019274447480086936`}, {
                    1, 0.27966522321385556`}}], 
                  LineBox[{{0.1154753189877766, -1}, {
                    0.8835887085025055, 1}}], 
                  LineBox[{{-1, 0.7637469569304994}, {-0.09617753854074285, 
                    1}}], LineBox[{{
                    1, -0.4105384284019031}, {-0.12826374189056258`, 1}}], 
                  LineBox[{{-1, -0.23089166063227895`}, {
                    0.5105257184263041, -1}}], 
                  LineBox[{{-0.1531390735979127, -1}, {
                    0.46660943946906347`, 1}}], 
                  LineBox[{{-1, 0.557858991135043}, {
                    1, -0.46478416300889275`}}], 
                  LineBox[{{
                    0.6170935750083829, -1}, {-0.2818956748195639, 1}}], 
                  LineBox[{{-0.37862884296559507`, -1}, {
                    0.9919358245180387, 1}}], 
                  LineBox[{{
                    1, -0.396881823203205}, {-0.48694945424640823`, 1}}], 
                  LineBox[{{-1, -0.12142116801413835`}, \
{-0.28950046453700645`, 1}}], 
                  LineBox[{{-1, 0.22296739042138364`}, {
                    1, 0.1782265282535289}}], 
                  LineBox[{{-1, -0.0006504127490836517}, {
                    0.052941839972397674`, -1}}], 
                  LineBox[{{-1, -0.04217376991613098}, {
                    1, 0.8245972975327693}}], 
                  LineBox[{{-0.771913724038851, -1}, {-0.4922058647286286, 
                    1}}], LineBox[{{
                    1, -0.05346703327153849}, {-0.002189801672061243, -1}}], 
                  LineBox[{{-1, -0.44186423111707107`}, {-0.8482333107580997, 
                    1}}], LineBox[{{-1, 0.41342139646603565`}, {
                    1, 0.1673479374330443}}], 
                  LineBox[{{
                    1, 0.022532647253049088`}, {-0.5716612922717529, 1}}], 
                  LineBox[{{
                    1, -0.683494069841152}, {-0.6525039785003465, 1}}], 
                  LineBox[{{0.7203261663005923, -1}, {
                    0.9519990605959867, 1}}], 
                  LineBox[{{
                    0.9547191600106417, -1}, {-0.7821324180709288, 1}}], 
                  LineBox[{{-0.7229208577272059, -1}, {
                    0.8301589944012289, 1}}], 
                  LineBox[{{-1, 0.0076564469106805534`}, {
                    1, -0.8202065982177377}}], 
                  LineBox[{{-1, -0.9882771001527644}, {
                    1, -0.38081091493481417`}}], 
                  LineBox[{{
                    0.1345730183241706, -1}, {-0.04625220837185433, 1}}], 
                  LineBox[{{-0.7398800891017749, -1}, {-0.6376815758250688, 
                    1}}], LineBox[{{-0.998379172747517, -1}, \
{-0.11073893184223732`, 1}}], 
                  LineBox[{{
                    1, 0.06439499494396374}, {-0.9316910417355793, 1}}], 
                  LineBox[{{1, 0.27919326267533384`}, {
                    0.09179353431387023, -1}}], 
                  LineBox[{{1, 0.9532267300086174}, {0.8253210232387338, 1}}],
                   LineBox[{{-0.9668500361038834, -1}, {
                    0.5802801442395489, 1}}], 
                  LineBox[{{-1, 0.4348233393624013}, {
                    0.7808137549199811, 1}}], 
                  LineBox[{{-0.5905931883462382, -1}, {
                    0.5910485455402316, 1}}], 
                  LineBox[{{-1, -0.6824155571156181}, {
                    1, -0.5396410606269174}}], 
                  LineBox[{{-1, -0.8079441169947238}, {
                    1, -0.2725486633630833}}], 
                  LineBox[{{
                    1, -0.9017210914220822}, {-0.749668388015598, -1}}], 
                  LineBox[{{
                    1, 0.14028191869961268`}, {-0.08701345019383645, -1}}], 
                  LineBox[{{-1, 0.13171591434483235`}, {
                    0.22328394041486221`, 1}}], 
                  LineBox[{{1, 0.9132012316813235}, {0.8977261463166228, 1}}],
                   LineBox[{{0.5426075303270133, -1}, {
                    0.963419646160418, 1}}], 
                  LineBox[{{-1, 
                    0.9885721295579092}, {-0.18230810738478864`, -1}}], 
                  LineBox[{{-1, -0.12341600604908948`}, \
{-0.23163112241493813`, -1}}], 
                  LineBox[{{-1, 0.4792038262330575}, {
                    1, 0.9729761521397131}}], 
                  LineBox[{{-1, 0.8875944920797758}, {
                    0.7880635186560512, -1}}], 
                  LineBox[{{-1, 0.012241966150534096`}, {
                    1, 0.06232432351004639}}], 
                  LineBox[{{-1, -0.12212100350476088`}, {
                    1, -0.6222370109351919}}], 
                  LineBox[{{-1, 
                    0.7722802390060742}, {-0.7918310127809294, -1}}], 
                  LineBox[{{-1, 0.21905665704266603`}, {
                    0.893792668681956, -1}}], 
                  LineBox[{{-0.9374396169577691, -1}, {-0.6851400819764024, 
                    1}}], LineBox[{{
                    0.3893389056826231, -1}, {-0.32450124772170785`, 1}}], 
                  LineBox[{{-1, 0.43568142012479905`}, {
                    1, -0.3477126782345801}}], 
                  LineBox[{{-0.7993633965509926, -1}, {
                    0.6527318291559782, 1}}], 
                  LineBox[{{-1, 0.8102869432202113}, {-0.15354489187216938`, 
                    1}}], 
                  LineBox[{{1, -0.34152807881386815`}, {
                    0.3879239598776633, -1}}], 
                  LineBox[{{
                    1, 0.43665332911118554`}, {-0.10622628504214945`, 1}}], 
                  LineBox[{{
                    1, 0.7785599222843999}, {-0.9430806743914057, -1}}], 
                  LineBox[{{-1, -0.34928091418820933`}, {
                    0.0019355177836914306`, 1}}], 
                  LineBox[{{-1, -0.787804514498556}, {
                    1, -0.5644935393971003}}], 
                  LineBox[{{-1, -0.8520216576655057}, {
                    1, 0.8202504923149037}}], 
                  LineBox[{{0.9725411787690584, -1}, {
                    0.3776025873353719, 1}}], 
                  LineBox[{{-1, -0.34526083082992615`}, {
                    0.4128740972051588, 1}}], 
                  LineBox[{{-1, -0.7535876651982191}, {
                    1, -0.8790572770804428}}], 
                  LineBox[{{-0.6225035191314782, -1}, {
                    0.5958397629065234, 1}}], 
                  LineBox[{{-1, -0.3611663319485897}, {
                    1, -0.63199568765546}}], 
                  LineBox[{{
                    1, -0.47487544636216994`}, {-0.036234092926724894`, 1}}], 
                  LineBox[{{-1, -0.6248797988560217}, {
                    0.8678491325521989, -1}}], 
                  LineBox[{{1, 0.2554924815606957}, {0.2765050128127791, 1}}],
                   LineBox[{{1, -0.5981589164514636}, {
                    0.6032260570578699, -1}}], 
                  LineBox[{{-1, 
                    0.7062549168535169}, {-0.045534941074007074`, -1}}], 
                  LineBox[{{-0.9768722900882645, -1}, {
                    0.884320149938906, 1}}], 
                  LineBox[{{-1, 0.9460905588029207}, {
                    0.6388328828946369, -1}}], 
                  LineBox[{{
                    0.24705904757850308`, -1}, {-0.3033794070584176, 1}}], 
                  LineBox[{{-1, 0.13968859956588064`}, {
                    1, -0.05063597023964122}}], 
                  LineBox[{{-1, -0.8982073593785642}, {
                    1, -0.6391060653314244}}], 
                  LineBox[{{-1, -0.18925615877930188`}, {
                    1, 0.1761812199396526}}], 
                  LineBox[{{
                    1, 0.37427029174621984`}, {-0.8940390818994383, 1}}], 
                  LineBox[{{-1, -0.7704462664720254}, {
                    1, 0.23446823859943827`}}], 
                  LineBox[{{-1, -0.42635072269296403`}, {
                    1, -0.4643319742907013}}], 
                  LineBox[{{-1, -0.20444184494207618`}, \
{-0.41079041059752563`, -1}}], 
                  LineBox[{{0.5797940566401548, -1}, {
                    0.6230491296004488, 1}}], 
                  LineBox[{{-1, 0.11582139010867214`}, {
                    1, 0.3298428918871004}}], 
                  LineBox[{{-1, 0.8190115917759494}, {
                    1, 0.00684907817642491}}], 
                  LineBox[{{0.4854018322472009, -1}, {
                    0.8709423416634501, 1}}], 
                  LineBox[{{-1, 0.32877164007572957`}, {
                    0.10339268115610237`, 1}}], 
                  LineBox[{{0.2410068699262958, -1}, {
                    0.0917810012573523, 1}}], 
                  LineBox[{{
                    0.10951172616287116`, -1}, {-0.8959209225868919, 1}}], 
                  LineBox[{{-1, -0.050977170723748064`}, {
                    1, 0.36089593330086356`}}], 
                  LineBox[{{-1, 0.7277381651242225}, {
                    0.4935891692756773, -1}}], 
                  LineBox[{{1, 0.295617408483648}, {-0.5695481045828523, 1}}],
                   LineBox[{{
                    1, 0.49908531045611476`}, {-0.7623626025623025, -1}}], 
                  LineBox[{{0.2226382946268513, -1}, {
                    0.7885338554081898, 1}}], 
                  LineBox[{{-1, 0.0715675311863979}, {
                    1, 0.31131960514382956`}}], 
                  LineBox[{{-1, 0.13660348160445063`}, {
                    0.11929347454494546`, 1}}], 
                  LineBox[{{
                    1, 0.5765290622923254}, {-0.21408894419399616`, -1}}], 
                  LineBox[{{-1, 0.5888397951177755}, {
                    0.6018803855075042, -1}}], 
                  LineBox[{{-1, -0.022909237647963234`}, {-0.5227154615457204,
                     1}}], LineBox[{{-1, -0.40692164581392354`}, {
                    0.13885698559275256`, -1}}], 
                  LineBox[{{-1, 0.9641000641501223}, {
                    1, -0.35732453079295623`}}], 
                  LineBox[{{1, -0.9567480013563096}, {
                    0.9299889723095617, -1}}], 
                  LineBox[{{-1, -0.38119438194641925`}, {
                    1, 0.537969733416678}}], 
                  LineBox[{{-0.8018562554066488, -1}, {-0.6492828144563286, 
                    1}}], LineBox[{{-1, 0.6723880913116297}, {
                    1, -0.7989837421235778}}], 
                  LineBox[{{-1, 0.9725654616146868}, {
                    1, -0.05896043509208918}}], 
                  LineBox[{{-1, -0.5013897380305472}, {
                    1, -0.6654095802079958}}], 
                  LineBox[{{1, -0.470379784597826}, {
                    0.24318755802794992`, -1}}], 
                  LineBox[{{-1, 0.3702328278369702}, {
                    1, -0.1592383233258704}}], 
                  LineBox[{{-1, -0.9096644551636262}, {
                    0.479858279799278, 1}}], 
                  LineBox[{{-1, -0.5675434736681256}, {
                    1, -0.8621532313351962}}], 
                  LineBox[{{-1, 0.4884906403016136}, {
                    1, 0.28581549752080515`}}], 
                  LineBox[{{
                    1, 0.925783371919276}, {-0.5060935192092021, -1}}], 
                  LineBox[{{-1, 0.032457284898073605`}, {
                    1, 0.7718075801156441}}], 
                  LineBox[{{-1, -0.27003242128981736`}, {
                    0.8885221496609612, -1}}], 
                  LineBox[{{-1, -0.08707900111293629}, {
                    1, -0.012359582602331642`}}], 
                  LineBox[{{-1, -0.9067911242205731}, {
                    1, -0.314113989104757}}], 
                  LineBox[{{
                    0.7660694717340899, -1}, {-0.19991366468641872`, 1}}], 
                  LineBox[{{-0.39241237707877896`, -1}, {
                    0.226027016036541, 1}}], 
                  LineBox[{{-1, 0.6344413857356778}, {
                    1, -0.4784321752022354}}], 
                  LineBox[{{-1, 0.12969214722754469`}, {
                    1, 0.6352583031105409}}], 
                  LineBox[{{
                    0.4794751268624596, -1}, {-0.23699127999960853`, 1}}], 
                  LineBox[{{
                    1, 0.011006289562907652`}, {-0.6067029971984012, -1}}], 
                  LineBox[{{-1, 0.7146684851134689}, {-0.07464449416568128, 
                    1}}], LineBox[{{1, 0.4471612181048807}, {
                    0.3099338257041191, -1}}], 
                  LineBox[{{-1, 0.922215848371161}, {
                    1, -0.24362238032250272`}}], 
                  LineBox[{{-1, -0.3302687596401395}, {
                    1, -0.038575769761602284`}}], 
                  LineBox[{{-0.08167234231172342, -1}, {
                    0.9618124520055513, 1}}], 
                  LineBox[{{1, 0.59925836964856}, {
                    0.017336203340752775`, 1}}], 
                  LineBox[{{
                    1, 0.23937874032904033`}, {-0.3553136513327154, -1}}], 
                  LineBox[{{
                    0.08864775717160765, -1}, {-0.1871941869527907, 1}}], 
                  LineBox[{{-1, 0.22834506542160382`}, {
                    1, -0.9765307134666356}}], 
                  LineBox[{{1, -0.01274066846918421}, {
                    0.5169122973952399, -1}}], 
                  LineBox[{{-1, 0.33672602666441204`}, {
                    1, 0.17996890410899424`}}], 
                  LineBox[{{1, 0.027209312719292635`}, {
                    0.00034964533270650833`, 1}}], 
                  LineBox[{{-0.6764720136065051, -1}, {-0.8473567861135887, 
                    1}}], LineBox[{{-1, -0.5772841488421581}, {
                    1, 0.8615216358265758}}], 
                  LineBox[{{-1, -0.7977125960279532}, {
                    1, -0.3728053057616118}}], 
                  LineBox[{{-1, 0.17265897613858747`}, {
                    1, -0.453180956080942}}], 
                  LineBox[{{-0.7443067867481193, -1}, {-0.8383884991298606, 
                    1}}], LineBox[{{-1, -0.3527010579471216}, \
{-0.10715537603237187`, 1}}], 
                  LineBox[{{-1, 0.12600663057762138`}, {
                    1, -0.0028886953493146177`}}], 
                  LineBox[{{
                    1, 0.3284577891375208}, {-0.5359519968691935, 1}}], 
                  LineBox[{{-1, -0.9474493275398148}, {
                    1, -0.16519439949608247`}}], 
                  LineBox[{{
                    1, -0.7218773936724218}, {-0.9502813526461079, 1}}], 
                  LineBox[{{-1, 0.4840128651494293}, {-0.12438343255635115`, 
                    1}}], LineBox[{{-1, 
                    0.02698096749462697}, {-0.7096665541952824, -1}}], 
                  LineBox[{{
                    0.0914998280865584, -1}, {-0.13324676956802373`, 1}}], 
                  LineBox[{{-1, -0.8398510350366724}, {
                    1, 0.6662827046634681}}], 
                  LineBox[{{
                    1, 0.7119480930559269}, {-0.9757169786676936, -1}}], 
                  LineBox[{{-1, -0.371297537620128}, {
                    1, -0.7187803044406775}}], 
                  LineBox[{{0.20382277862283585`, -1}, {
                    0.7298389662140576, 1}}], 
                  LineBox[{{
                    1, 0.8424411292242716}, {-0.8167424114169833, -1}}], 
                  LineBox[{{0.881037993965214, -1}, {
                    0.28819859948834775`, 1}}], 
                  LineBox[{{-1, -0.4725029578758002}, {
                    1, -0.3711968454355613}}], 
                  LineBox[{{-1, 0.9431347492819154}, {-0.9680741665371798, 
                    1}}], LineBox[{{-1, -0.3396035733283993}, {
                    0.7990692253970928, -1}}], 
                  LineBox[{{0.9445774332914257, -1}, {
                    0.08372869003042414, 1}}], 
                  LineBox[{{1, -0.42047576092912253`}, {
                    0.2661011677736873, -1}}], 
                  LineBox[{{-1, -0.008117678203205794}, {
                    0.36192075318439454`, -1}}], 
                  LineBox[{{0.6266832036313416, -1}, {
                    0.8881288246323137, 1}}], 
                  LineBox[{{-1, -0.5898045877850292}, {
                    0.12136070995782787`, 1}}], 
                  LineBox[{{
                    1, 0.44603336819752626`}, {-0.6955343720005255, -1}}], 
                  LineBox[{{0.15268483981624117`, -1}, {
                    0.6197368557855236, 1}}], 
                  LineBox[{{-1, -0.9253069318165945}, {
                    0.27710504338598824`, 1}}], 
                  LineBox[{{
                    0.5348250520998288, -1}, {-0.9162932934463892, 1}}], 
                  LineBox[{{1, -0.5207602898712274}, {0.503446731442504, 1}}],
                   LineBox[{{-1, 0.43174244337334866`}, {
                    1, 0.5189906230151252}}], 
                  LineBox[{{-1, 0.25076278083210896`}, {
                    1, 0.14614267055476252`}}], 
                  LineBox[{{-0.46585314409779394`, -1}, \
{-0.17953310977337958`, 1}}], 
                  LineBox[{{1, 0.10218820733939733`}, {
                    0.734729036857688, 1}}], 
                  LineBox[{{0.8493919047414921, -1}, {
                    0.2520897396240462, 1}}], 
                  LineBox[{{0.11723277006510696`, -1}, {
                    0.8794349959126783, 1}}], 
                  LineBox[{{0.04370189446089566, -1}, {
                    0.36414619569604695`, 1}}], 
                  LineBox[{{-1, -0.6019857549447898}, {
                    1, 0.6085916691491156}}], 
                  LineBox[{{-1, 0.5071563607472745}, {-0.44964569317645586`, 
                    1}}], LineBox[{{1, -0.9274486578577809}, {
                    0.40684572382480794`, 1}}], 
                  LineBox[{{
                    1, 0.47686498445194286`}, {-0.32814755577304233`, 1}}], 
                  LineBox[{{
                    0.6220528078630496, -1}, {-0.34375220328750755`, 1}}], 
                  LineBox[{{
                    0.0602296854864405, -1}, {-0.674426100510478, 1}}], 
                  LineBox[{{
                    1, -0.3885546464065836}, {-0.8935319625717896, -1}}], 
                  LineBox[{{0.13844968578176475`, -1}, {
                    0.9576081841421452, 1}}], 
                  LineBox[{{-1, -0.08005889408080874}, {
                    0.9541854351292912, 1}}], 
                  LineBox[{{-1, -0.2965166510568083}, {
                    1, -0.9223133760678243}}], 
                  LineBox[{{-0.0003839365986933815, -1}, \
{-0.15900410882852212`, 1}}], 
                  LineBox[{{1, -0.33298930093859347`}, {
                    0.3918475962331601, 1}}], 
                  LineBox[{{
                    1, 0.39796260919463977`}, {-0.5626376869348534, -1}}], 
                  LineBox[{{0.02378180241363927, -1}, {
                    0.6854059286320575, 1}}], 
                  LineBox[{{-0.6004544238098332, -1}, {-0.6176277731076782, 
                    1}}], LineBox[{{
                    1, -0.8743434249191484}, {-0.41214591855348887`, 1}}], 
                  LineBox[{{-1, 0.04596223400343971}, {
                    1, -0.25349076621187067`}}], 
                  LineBox[{{1, 0.6016080461933826}, {0.7059714389091872, 1}}],
                   LineBox[{{-1, -0.2879328979005746}, {
                    1, 0.9294667698226617}}], 
                  LineBox[{{-1, -0.7197469056471474}, {
                    0.5706778694805084, 1}}], 
                  LineBox[{{1, -0.6155407095606718}, {
                    0.8998431202777213, -1}}], 
                  LineBox[{{
                    1, -0.8361636239730493}, {-0.14729029320470693`, 1}}], 
                  LineBox[{{-1, -0.9776517449355823}, {
                    1, 0.33834189579500124`}}]}, 
                 {RGBColor[1, 0, 0], Thickness[0.01], 
                  LineBox[{{0.12488416017759707`, -0.04505365594280633}, {
                   0.1251686099199965, -0.044765182518450464`}, {
                   0.13405123517977918`, -0.03575690814159731}, {
                   0.14306554528203738`, -0.026615086175197263`}, {
                   0.14906477226260084`, -0.020530997168918715`}, {
                   0.15097275279976274`, -0.018596027305643102`}, {
                   0.15342311005400164`, -0.01611100853901369}, {
                   0.15899133309026206`, -0.01046402024049173}, {
                   0.16659902517869932`, -0.0027487135937566904`}, {
                   0.16615410081137771`, 0.0032143861193186353`}, {
                   0.16530890182201347`, 0.014542167246052406`}, {
                   0.165267520624817, 0.01509677882332888}}], 
                  DiskBox[{0.165267520624817, 0.01509677882332888}, 0.02]}},
                ImageSize->400], 13->
               GraphicsBox[{
                 {RGBColor[0, 0.6, 0], Thickness[0.003], 
                  LineBox[{{-1, -0.859942079456075}, {-0.4043986378549469, \
-1}}], LineBox[{{-1, -0.9947761647651195}, {1, -0.7531058865012052}}], 
                  LineBox[{{-1, -0.8000512639843346}, {
                    1, -0.38561080895368866`}}], 
                  LineBox[{{-0.3669005840681645, -1}, {-0.5848683006064147, 
                    1}}], LineBox[{{-1, -0.5922624789927454}, \
{-0.6867000179307147, -1}}], 
                  LineBox[{{-1, 0.019274447480086936`}, {
                    1, 0.27966522321385556`}}], 
                  LineBox[{{0.1154753189877766, -1}, {
                    0.8835887085025055, 1}}], 
                  LineBox[{{-1, 0.7637469569304994}, {-0.09617753854074285, 
                    1}}], LineBox[{{
                    1, -0.4105384284019031}, {-0.12826374189056258`, 1}}], 
                  LineBox[{{-1, -0.23089166063227895`}, {
                    0.5105257184263041, -1}}], 
                  LineBox[{{-0.1531390735979127, -1}, {
                    0.46660943946906347`, 1}}], 
                  LineBox[{{-1, 0.557858991135043}, {
                    1, -0.46478416300889275`}}], 
                  LineBox[{{
                    0.6170935750083829, -1}, {-0.2818956748195639, 1}}], 
                  LineBox[{{-0.37862884296559507`, -1}, {
                    0.9919358245180387, 1}}], 
                  LineBox[{{
                    1, -0.396881823203205}, {-0.48694945424640823`, 1}}], 
                  LineBox[{{-1, -0.12142116801413835`}, \
{-0.28950046453700645`, 1}}], 
                  LineBox[{{-1, 0.22296739042138364`}, {
                    1, 0.1782265282535289}}], 
                  LineBox[{{-1, -0.0006504127490836517}, {
                    0.052941839972397674`, -1}}], 
                  LineBox[{{-1, -0.04217376991613098}, {
                    1, 0.8245972975327693}}], 
                  LineBox[{{-0.771913724038851, -1}, {-0.4922058647286286, 
                    1}}], 
                  LineBox[{{
                    1, -0.05346703327153849}, {-0.002189801672061243, -1}}], 
                  LineBox[{{-1, -0.44186423111707107`}, {-0.8482333107580997, 
                    1}}], LineBox[{{-1, 0.41342139646603565`}, {
                    1, 0.1673479374330443}}], 
                  LineBox[{{
                    1, 0.022532647253049088`}, {-0.5716612922717529, 1}}], 
                  LineBox[{{
                    1, -0.683494069841152}, {-0.6525039785003465, 1}}], 
                  LineBox[{{0.7203261663005923, -1}, {
                    0.9519990605959867, 1}}], 
                  LineBox[{{
                    0.9547191600106417, -1}, {-0.7821324180709288, 1}}], 
                  LineBox[{{-0.7229208577272059, -1}, {
                    0.8301589944012289, 1}}], 
                  LineBox[{{-1, 0.0076564469106805534`}, {
                    1, -0.8202065982177377}}], 
                  LineBox[{{-1, -0.9882771001527644}, {
                    1, -0.38081091493481417`}}], 
                  LineBox[{{
                    0.1345730183241706, -1}, {-0.04625220837185433, 1}}], 
                  LineBox[{{-0.7398800891017749, -1}, {-0.6376815758250688, 
                    1}}], LineBox[{{-0.998379172747517, -1}, \
{-0.11073893184223732`, 1}}], 
                  LineBox[{{
                    1, 0.06439499494396374}, {-0.9316910417355793, 1}}], 
                  LineBox[{{1, 0.27919326267533384`}, {
                    0.09179353431387023, -1}}], 
                  LineBox[{{1, 0.9532267300086174}, {0.8253210232387338, 1}}],
                   LineBox[{{-0.9668500361038834, -1}, {
                    0.5802801442395489, 1}}], 
                  LineBox[{{-1, 0.4348233393624013}, {
                    0.7808137549199811, 1}}], 
                  LineBox[{{-0.5905931883462382, -1}, {
                    0.5910485455402316, 1}}], 
                  LineBox[{{-1, -0.6824155571156181}, {
                    1, -0.5396410606269174}}], 
                  LineBox[{{-1, -0.8079441169947238}, {
                    1, -0.2725486633630833}}], 
                  LineBox[{{
                    1, -0.9017210914220822}, {-0.749668388015598, -1}}], 
                  LineBox[{{
                    1, 0.14028191869961268`}, {-0.08701345019383645, -1}}], 
                  LineBox[{{-1, 0.13171591434483235`}, {
                    0.22328394041486221`, 1}}], 
                  LineBox[{{1, 0.9132012316813235}, {0.8977261463166228, 1}}],
                   LineBox[{{0.5426075303270133, -1}, {
                    0.963419646160418, 1}}], 
                  LineBox[{{-1, 
                    0.9885721295579092}, {-0.18230810738478864`, -1}}], 
                  LineBox[{{-1, -0.12341600604908948`}, \
{-0.23163112241493813`, -1}}], 
                  LineBox[{{-1, 0.4792038262330575}, {
                    1, 0.9729761521397131}}], 
                  LineBox[{{-1, 0.8875944920797758}, {
                    0.7880635186560512, -1}}], 
                  LineBox[{{-1, 0.012241966150534096`}, {
                    1, 0.06232432351004639}}], 
                  LineBox[{{-1, -0.12212100350476088`}, {
                    1, -0.6222370109351919}}], 
                  LineBox[{{-1, 
                    0.7722802390060742}, {-0.7918310127809294, -1}}], 
                  LineBox[{{-1, 0.21905665704266603`}, {
                    0.893792668681956, -1}}], 
                  LineBox[{{-0.9374396169577691, -1}, {-0.6851400819764024, 
                    1}}], LineBox[{{
                    0.3893389056826231, -1}, {-0.32450124772170785`, 1}}], 
                  LineBox[{{-1, 0.43568142012479905`}, {
                    1, -0.3477126782345801}}], 
                  LineBox[{{-0.7993633965509926, -1}, {
                    0.6527318291559782, 1}}], 
                  LineBox[{{-1, 0.8102869432202113}, {-0.15354489187216938`, 
                    1}}], LineBox[{{1, -0.34152807881386815`}, {
                    0.3879239598776633, -1}}], 
                  LineBox[{{
                    1, 0.43665332911118554`}, {-0.10622628504214945`, 1}}], 
                  LineBox[{{
                    1, 0.7785599222843999}, {-0.9430806743914057, -1}}], 
                  LineBox[{{-1, -0.34928091418820933`}, {
                    0.0019355177836914306`, 1}}], 
                  LineBox[{{-1, -0.787804514498556}, {
                    1, -0.5644935393971003}}], 
                  LineBox[{{-1, -0.8520216576655057}, {
                    1, 0.8202504923149037}}], 
                  LineBox[{{0.9725411787690584, -1}, {
                    0.3776025873353719, 1}}], 
                  LineBox[{{-1, -0.34526083082992615`}, {
                    0.4128740972051588, 1}}], 
                  LineBox[{{-1, -0.7535876651982191}, {
                    1, -0.8790572770804428}}], 
                  LineBox[{{-0.6225035191314782, -1}, {
                    0.5958397629065234, 1}}], 
                  LineBox[{{-1, -0.3611663319485897}, {
                    1, -0.63199568765546}}], 
                  LineBox[{{
                    1, -0.47487544636216994`}, {-0.036234092926724894`, 1}}], 
                  LineBox[{{-1, -0.6248797988560217}, {
                    0.8678491325521989, -1}}], 
                  LineBox[{{1, 0.2554924815606957}, {0.2765050128127791, 1}}],
                   LineBox[{{1, -0.5981589164514636}, {
                    0.6032260570578699, -1}}], 
                  LineBox[{{-1, 
                    0.7062549168535169}, {-0.045534941074007074`, -1}}], 
                  LineBox[{{-0.9768722900882645, -1}, {
                    0.884320149938906, 1}}], 
                  LineBox[{{-1, 0.9460905588029207}, {
                    0.6388328828946369, -1}}], 
                  LineBox[{{
                    0.24705904757850308`, -1}, {-0.3033794070584176, 1}}], 
                  LineBox[{{-1, 0.13968859956588064`}, {
                    1, -0.05063597023964122}}], 
                  LineBox[{{-1, -0.8982073593785642}, {
                    1, -0.6391060653314244}}], 
                  LineBox[{{-1, -0.18925615877930188`}, {
                    1, 0.1761812199396526}}], 
                  LineBox[{{
                    1, 0.37427029174621984`}, {-0.8940390818994383, 1}}], 
                  LineBox[{{-1, -0.7704462664720254}, {
                    1, 0.23446823859943827`}}], 
                  LineBox[{{-1, -0.42635072269296403`}, {
                    1, -0.4643319742907013}}], 
                  LineBox[{{-1, -0.20444184494207618`}, \
{-0.41079041059752563`, -1}}], 
                  LineBox[{{0.5797940566401548, -1}, {
                    0.6230491296004488, 1}}], 
                  LineBox[{{-1, 0.11582139010867214`}, {
                    1, 0.3298428918871004}}], 
                  LineBox[{{-1, 0.8190115917759494}, {
                    1, 0.00684907817642491}}], 
                  LineBox[{{0.4854018322472009, -1}, {
                    0.8709423416634501, 1}}], 
                  LineBox[{{-1, 0.32877164007572957`}, {
                    0.10339268115610237`, 1}}], 
                  LineBox[{{0.2410068699262958, -1}, {
                    0.0917810012573523, 1}}], 
                  LineBox[{{
                    0.10951172616287116`, -1}, {-0.8959209225868919, 1}}], 
                  LineBox[{{-1, -0.050977170723748064`}, {
                    1, 0.36089593330086356`}}], 
                  LineBox[{{-1, 0.7277381651242225}, {
                    0.4935891692756773, -1}}], 
                  LineBox[{{1, 0.295617408483648}, {-0.5695481045828523, 1}}],
                   LineBox[{{
                    1, 0.49908531045611476`}, {-0.7623626025623025, -1}}], 
                  LineBox[{{0.2226382946268513, -1}, {
                    0.7885338554081898, 1}}], 
                  LineBox[{{-1, 0.0715675311863979}, {
                    1, 0.31131960514382956`}}], 
                  LineBox[{{-1, 0.13660348160445063`}, {
                    0.11929347454494546`, 1}}], 
                  LineBox[{{
                    1, 0.5765290622923254}, {-0.21408894419399616`, -1}}], 
                  LineBox[{{-1, 0.5888397951177755}, {
                    0.6018803855075042, -1}}], 
                  LineBox[{{-1, -0.022909237647963234`}, {-0.5227154615457204,
                     1}}], LineBox[{{-1, -0.40692164581392354`}, {
                    0.13885698559275256`, -1}}], 
                  LineBox[{{-1, 0.9641000641501223}, {
                    1, -0.35732453079295623`}}], 
                  LineBox[{{1, -0.9567480013563096}, {
                    0.9299889723095617, -1}}], 
                  LineBox[{{-1, -0.38119438194641925`}, {
                    1, 0.537969733416678}}], 
                  LineBox[{{-0.8018562554066488, -1}, {-0.6492828144563286, 
                    1}}], 
                  LineBox[{{-1, 0.6723880913116297}, {
                    1, -0.7989837421235778}}], 
                  LineBox[{{-1, 0.9725654616146868}, {
                    1, -0.05896043509208918}}], 
                  LineBox[{{-1, -0.5013897380305472}, {
                    1, -0.6654095802079958}}], 
                  LineBox[{{1, -0.470379784597826}, {
                    0.24318755802794992`, -1}}], 
                  LineBox[{{-1, 0.3702328278369702}, {
                    1, -0.1592383233258704}}], 
                  LineBox[{{-1, -0.9096644551636262}, {
                    0.479858279799278, 1}}], 
                  LineBox[{{-1, -0.5675434736681256}, {
                    1, -0.8621532313351962}}], 
                  LineBox[{{-1, 0.4884906403016136}, {
                    1, 0.28581549752080515`}}], 
                  LineBox[{{
                    1, 0.925783371919276}, {-0.5060935192092021, -1}}], 
                  LineBox[{{-1, 0.032457284898073605`}, {
                    1, 0.7718075801156441}}], 
                  LineBox[{{-1, -0.27003242128981736`}, {
                    0.8885221496609612, -1}}], 
                  LineBox[{{-1, -0.08707900111293629}, {
                    1, -0.012359582602331642`}}], 
                  LineBox[{{-1, -0.9067911242205731}, {
                    1, -0.314113989104757}}], 
                  LineBox[{{
                    0.7660694717340899, -1}, {-0.19991366468641872`, 1}}], 
                  LineBox[{{-0.39241237707877896`, -1}, {
                    0.226027016036541, 1}}], 
                  LineBox[{{-1, 0.6344413857356778}, {
                    1, -0.4784321752022354}}], 
                  LineBox[{{-1, 0.12969214722754469`}, {
                    1, 0.6352583031105409}}], 
                  LineBox[{{
                    0.4794751268624596, -1}, {-0.23699127999960853`, 1}}], 
                  LineBox[{{
                    1, 0.011006289562907652`}, {-0.6067029971984012, -1}}], 
                  LineBox[{{-1, 0.7146684851134689}, {-0.07464449416568128, 
                    1}}], LineBox[{{1, 0.4471612181048807}, {
                    0.3099338257041191, -1}}], 
                  LineBox[{{-1, 0.922215848371161}, {
                    1, -0.24362238032250272`}}], 
                  LineBox[{{-1, -0.3302687596401395}, {
                    1, -0.038575769761602284`}}], 
                  LineBox[{{-0.08167234231172342, -1}, {
                    0.9618124520055513, 1}}], 
                  LineBox[{{1, 0.59925836964856}, {
                    0.017336203340752775`, 1}}], 
                  LineBox[{{
                    1, 0.23937874032904033`}, {-0.3553136513327154, -1}}], 
                  LineBox[{{
                    0.08864775717160765, -1}, {-0.1871941869527907, 1}}], 
                  LineBox[{{-1, 0.22834506542160382`}, {
                    1, -0.9765307134666356}}], 
                  LineBox[{{1, -0.01274066846918421}, {
                    0.5169122973952399, -1}}], 
                  LineBox[{{-1, 0.33672602666441204`}, {
                    1, 0.17996890410899424`}}], 
                  LineBox[{{1, 0.027209312719292635`}, {
                    0.00034964533270650833`, 1}}], 
                  LineBox[{{-0.6764720136065051, -1}, {-0.8473567861135887, 
                    1}}], LineBox[{{-1, -0.5772841488421581}, {
                    1, 0.8615216358265758}}], 
                  LineBox[{{-1, -0.7977125960279532}, {
                    1, -0.3728053057616118}}], 
                  LineBox[{{-1, 0.17265897613858747`}, {
                    1, -0.453180956080942}}], 
                  LineBox[{{-0.7443067867481193, -1}, {-0.8383884991298606, 
                    1}}], LineBox[{{-1, -0.3527010579471216}, \
{-0.10715537603237187`, 1}}], 
                  LineBox[{{-1, 0.12600663057762138`}, {
                    1, -0.0028886953493146177`}}], 
                  LineBox[{{
                    1, 0.3284577891375208}, {-0.5359519968691935, 1}}], 
                  LineBox[{{-1, -0.9474493275398148}, {
                    1, -0.16519439949608247`}}], 
                  LineBox[{{
                    1, -0.7218773936724218}, {-0.9502813526461079, 1}}], 
                  LineBox[{{-1, 0.4840128651494293}, {-0.12438343255635115`, 
                    1}}], LineBox[{{-1, 
                    0.02698096749462697}, {-0.7096665541952824, -1}}], 
                  LineBox[{{
                    0.0914998280865584, -1}, {-0.13324676956802373`, 1}}], 
                  LineBox[{{-1, -0.8398510350366724}, {
                    1, 0.6662827046634681}}], 
                  LineBox[{{
                    1, 0.7119480930559269}, {-0.9757169786676936, -1}}], 
                  LineBox[{{-1, -0.371297537620128}, {
                    1, -0.7187803044406775}}], 
                  LineBox[{{0.20382277862283585`, -1}, {
                    0.7298389662140576, 1}}], 
                  LineBox[{{
                    1, 0.8424411292242716}, {-0.8167424114169833, -1}}], 
                  LineBox[{{0.881037993965214, -1}, {
                    0.28819859948834775`, 1}}], 
                  LineBox[{{-1, -0.4725029578758002}, {
                    1, -0.3711968454355613}}], 
                  LineBox[{{-1, 0.9431347492819154}, {-0.9680741665371798, 
                    1}}], LineBox[{{-1, -0.3396035733283993}, {
                    0.7990692253970928, -1}}], 
                  LineBox[{{0.9445774332914257, -1}, {
                    0.08372869003042414, 1}}], 
                  LineBox[{{1, -0.42047576092912253`}, {
                    0.2661011677736873, -1}}], 
                  LineBox[{{-1, -0.008117678203205794}, {
                    0.36192075318439454`, -1}}], 
                  LineBox[{{0.6266832036313416, -1}, {
                    0.8881288246323137, 1}}], 
                  LineBox[{{-1, -0.5898045877850292}, {
                    0.12136070995782787`, 1}}], 
                  LineBox[{{
                    1, 0.44603336819752626`}, {-0.6955343720005255, -1}}], 
                  LineBox[{{0.15268483981624117`, -1}, {
                    0.6197368557855236, 1}}], 
                  LineBox[{{-1, -0.9253069318165945}, {
                    0.27710504338598824`, 1}}], 
                  LineBox[{{
                    0.5348250520998288, -1}, {-0.9162932934463892, 1}}], 
                  LineBox[{{1, -0.5207602898712274}, {0.503446731442504, 1}}],
                   LineBox[{{-1, 0.43174244337334866`}, {
                    1, 0.5189906230151252}}], 
                  LineBox[{{-1, 0.25076278083210896`}, {
                    1, 0.14614267055476252`}}], 
                  LineBox[{{-0.46585314409779394`, -1}, \
{-0.17953310977337958`, 1}}], 
                  LineBox[{{1, 0.10218820733939733`}, {
                    0.734729036857688, 1}}], 
                  LineBox[{{0.8493919047414921, -1}, {
                    0.2520897396240462, 1}}], 
                  LineBox[{{0.11723277006510696`, -1}, {
                    0.8794349959126783, 1}}], 
                  LineBox[{{0.04370189446089566, -1}, {
                    0.36414619569604695`, 1}}], 
                  LineBox[{{-1, -0.6019857549447898}, {
                    1, 0.6085916691491156}}], 
                  LineBox[{{-1, 0.5071563607472745}, {-0.44964569317645586`, 
                    1}}], LineBox[{{1, -0.9274486578577809}, {
                    0.40684572382480794`, 1}}], 
                  LineBox[{{
                    1, 0.47686498445194286`}, {-0.32814755577304233`, 1}}], 
                  LineBox[{{
                    0.6220528078630496, -1}, {-0.34375220328750755`, 1}}], 
                  LineBox[{{
                    0.0602296854864405, -1}, {-0.674426100510478, 1}}], 
                  LineBox[{{
                    1, -0.3885546464065836}, {-0.8935319625717896, -1}}], 
                  LineBox[{{0.13844968578176475`, -1}, {
                    0.9576081841421452, 1}}], 
                  LineBox[{{-1, -0.08005889408080874}, {
                    0.9541854351292912, 1}}], 
                  LineBox[{{-1, -0.2965166510568083}, {
                    1, -0.9223133760678243}}], 
                  LineBox[{{-0.0003839365986933815, -1}, \
{-0.15900410882852212`, 1}}], 
                  LineBox[{{1, -0.33298930093859347`}, {
                    0.3918475962331601, 1}}], 
                  LineBox[{{
                    1, 0.39796260919463977`}, {-0.5626376869348534, -1}}], 
                  LineBox[{{0.02378180241363927, -1}, {
                    0.6854059286320575, 1}}], 
                  LineBox[{{-0.6004544238098332, -1}, {-0.6176277731076782, 
                    1}}], LineBox[{{
                    1, -0.8743434249191484}, {-0.41214591855348887`, 1}}], 
                  LineBox[{{-1, 0.04596223400343971}, {
                    1, -0.25349076621187067`}}], 
                  LineBox[{{1, 0.6016080461933826}, {0.7059714389091872, 1}}],
                   LineBox[{{-1, -0.2879328979005746}, {
                    1, 0.9294667698226617}}], 
                  LineBox[{{-1, -0.7197469056471474}, {
                    0.5706778694805084, 1}}], 
                  LineBox[{{1, -0.6155407095606718}, {
                    0.8998431202777213, -1}}], 
                  LineBox[{{
                    1, -0.8361636239730493}, {-0.14729029320470693`, 1}}], 
                  LineBox[{{-1, -0.9776517449355823}, {
                    1, 0.33834189579500124`}}]}, 
                 {RGBColor[1, 0, 0], Thickness[0.01], 
                  LineBox[{{0.12488416017759707`, -0.04505365594280633}, {
                   0.1251686099199965, -0.044765182518450464`}, {
                   0.13405123517977918`, -0.03575690814159731}, {
                   0.14306554528203738`, -0.026615086175197263`}, {
                   0.14906477226260084`, -0.020530997168918715`}, {
                   0.15097275279976274`, -0.018596027305643102`}, {
                   0.15342311005400164`, -0.01611100853901369}, {
                   0.15899133309026206`, -0.01046402024049173}, {
                   0.16659902517869932`, -0.0027487135937566904`}, {
                   0.16615410081137771`, 0.0032143861193186353`}, {
                   0.16530890182201347`, 0.014542167246052406`}, {
                   0.165267520624817, 0.01509677882332888}, {
                   0.16526752062481695`, 0.015096778823328922`}}], 
                  DiskBox[{0.16526752062481695, 0.015096778823328922}, 0.02]}},
                ImageSize->400], 14->
               GraphicsBox[{
                 {RGBColor[0, 0.6, 0], Thickness[0.003], 
                  LineBox[{{-1, -0.859942079456075}, {-0.4043986378549469, \
-1}}], LineBox[{{-1, -0.9947761647651195}, {1, -0.7531058865012052}}], 
                  LineBox[{{-1, -0.8000512639843346}, {
                    1, -0.38561080895368866`}}], 
                  LineBox[{{-0.3669005840681645, -1}, {-0.5848683006064147, 
                    1}}], LineBox[{{-1, -0.5922624789927454}, \
{-0.6867000179307147, -1}}], 
                  LineBox[{{-1, 0.019274447480086936`}, {
                    1, 0.27966522321385556`}}], 
                  LineBox[{{0.1154753189877766, -1}, {
                    0.8835887085025055, 1}}], 
                  LineBox[{{-1, 0.7637469569304994}, {-0.09617753854074285, 
                    1}}], LineBox[{{
                    1, -0.4105384284019031}, {-0.12826374189056258`, 1}}], 
                  LineBox[{{-1, -0.23089166063227895`}, {
                    0.5105257184263041, -1}}], 
                  LineBox[{{-0.1531390735979127, -1}, {
                    0.46660943946906347`, 1}}], 
                  LineBox[{{-1, 0.557858991135043}, {
                    1, -0.46478416300889275`}}], 
                  LineBox[{{
                    0.6170935750083829, -1}, {-0.2818956748195639, 1}}], 
                  LineBox[{{-0.37862884296559507`, -1}, {
                    0.9919358245180387, 1}}], 
                  LineBox[{{
                    1, -0.396881823203205}, {-0.48694945424640823`, 1}}], 
                  LineBox[{{-1, -0.12142116801413835`}, \
{-0.28950046453700645`, 1}}], 
                  LineBox[{{-1, 0.22296739042138364`}, {
                    1, 0.1782265282535289}}], 
                  LineBox[{{-1, -0.0006504127490836517}, {
                    0.052941839972397674`, -1}}], 
                  LineBox[{{-1, -0.04217376991613098}, {
                    1, 0.8245972975327693}}], 
                  LineBox[{{-0.771913724038851, -1}, {-0.4922058647286286, 
                    1}}], LineBox[{{
                    1, -0.05346703327153849}, {-0.002189801672061243, -1}}], 
                  LineBox[{{-1, -0.44186423111707107`}, {-0.8482333107580997, 
                    1}}], LineBox[{{-1, 0.41342139646603565`}, {
                    1, 0.1673479374330443}}], 
                  LineBox[{{
                    1, 0.022532647253049088`}, {-0.5716612922717529, 1}}], 
                  LineBox[{{
                    1, -0.683494069841152}, {-0.6525039785003465, 1}}], 
                  LineBox[{{0.7203261663005923, -1}, {
                    0.9519990605959867, 1}}], 
                  LineBox[{{
                    0.9547191600106417, -1}, {-0.7821324180709288, 1}}], 
                  LineBox[{{-0.7229208577272059, -1}, {
                    0.8301589944012289, 1}}], 
                  LineBox[{{-1, 0.0076564469106805534`}, {
                    1, -0.8202065982177377}}], 
                  LineBox[{{-1, -0.9882771001527644}, {
                    1, -0.38081091493481417`}}], 
                  LineBox[{{
                    0.1345730183241706, -1}, {-0.04625220837185433, 1}}], 
                  LineBox[{{-0.7398800891017749, -1}, {-0.6376815758250688, 
                    1}}], LineBox[{{-0.998379172747517, -1}, \
{-0.11073893184223732`, 1}}], 
                  LineBox[{{
                    1, 0.06439499494396374}, {-0.9316910417355793, 1}}], 
                  LineBox[{{1, 0.27919326267533384`}, {
                    0.09179353431387023, -1}}], 
                  LineBox[{{1, 0.9532267300086174}, {0.8253210232387338, 1}}],
                   LineBox[{{-0.9668500361038834, -1}, {
                    0.5802801442395489, 1}}], 
                  LineBox[{{-1, 0.4348233393624013}, {
                    0.7808137549199811, 1}}], 
                  LineBox[{{-0.5905931883462382, -1}, {
                    0.5910485455402316, 1}}], 
                  LineBox[{{-1, -0.6824155571156181}, {
                    1, -0.5396410606269174}}], 
                  LineBox[{{-1, -0.8079441169947238}, {
                    1, -0.2725486633630833}}], 
                  LineBox[{{
                    1, -0.9017210914220822}, {-0.749668388015598, -1}}], 
                  LineBox[{{
                    1, 0.14028191869961268`}, {-0.08701345019383645, -1}}], 
                  LineBox[{{-1, 0.13171591434483235`}, {
                    0.22328394041486221`, 1}}], 
                  LineBox[{{1, 0.9132012316813235}, {0.8977261463166228, 1}}],
                   LineBox[{{0.5426075303270133, -1}, {
                    0.963419646160418, 1}}], 
                  LineBox[{{-1, 
                    0.9885721295579092}, {-0.18230810738478864`, -1}}], 
                  LineBox[{{-1, -0.12341600604908948`}, \
{-0.23163112241493813`, -1}}], 
                  LineBox[{{-1, 0.4792038262330575}, {
                    1, 0.9729761521397131}}], 
                  LineBox[{{-1, 0.8875944920797758}, {
                    0.7880635186560512, -1}}], 
                  LineBox[{{-1, 0.012241966150534096`}, {
                    1, 0.06232432351004639}}], 
                  LineBox[{{-1, -0.12212100350476088`}, {
                    1, -0.6222370109351919}}], 
                  LineBox[{{-1, 
                    0.7722802390060742}, {-0.7918310127809294, -1}}], 
                  LineBox[{{-1, 0.21905665704266603`}, {
                    0.893792668681956, -1}}], 
                  LineBox[{{-0.9374396169577691, -1}, {-0.6851400819764024, 
                    1}}], LineBox[{{
                    0.3893389056826231, -1}, {-0.32450124772170785`, 1}}], 
                  LineBox[{{-1, 0.43568142012479905`}, {
                    1, -0.3477126782345801}}], 
                  LineBox[{{-0.7993633965509926, -1}, {
                    0.6527318291559782, 1}}], 
                  LineBox[{{-1, 0.8102869432202113}, {-0.15354489187216938`, 
                    1}}], LineBox[{{1, -0.34152807881386815`}, {
                    0.3879239598776633, -1}}], 
                  LineBox[{{
                    1, 0.43665332911118554`}, {-0.10622628504214945`, 1}}], 
                  LineBox[{{
                    1, 0.7785599222843999}, {-0.9430806743914057, -1}}], 
                  LineBox[{{-1, -0.34928091418820933`}, {
                    0.0019355177836914306`, 1}}], 
                  LineBox[{{-1, -0.787804514498556}, {
                    1, -0.5644935393971003}}], 
                  LineBox[{{-1, -0.8520216576655057}, {
                    1, 0.8202504923149037}}], 
                  LineBox[{{0.9725411787690584, -1}, {
                    0.3776025873353719, 1}}], 
                  LineBox[{{-1, -0.34526083082992615`}, {
                    0.4128740972051588, 1}}], 
                  LineBox[{{-1, -0.7535876651982191}, {
                    1, -0.8790572770804428}}], 
                  LineBox[{{-0.6225035191314782, -1}, {
                    0.5958397629065234, 1}}], 
                  LineBox[{{-1, -0.3611663319485897}, {
                    1, -0.63199568765546}}], 
                  LineBox[{{
                    1, -0.47487544636216994`}, {-0.036234092926724894`, 1}}], 
                  LineBox[{{-1, -0.6248797988560217}, {
                    0.8678491325521989, -1}}], 
                  LineBox[{{1, 0.2554924815606957}, {0.2765050128127791, 1}}],
                   LineBox[{{1, -0.5981589164514636}, {
                    0.6032260570578699, -1}}], 
                  LineBox[{{-1, 
                    0.7062549168535169}, {-0.045534941074007074`, -1}}], 
                  LineBox[{{-0.9768722900882645, -1}, {
                    0.884320149938906, 1}}], 
                  LineBox[{{-1, 0.9460905588029207}, {
                    0.6388328828946369, -1}}], 
                  LineBox[{{
                    0.24705904757850308`, -1}, {-0.3033794070584176, 1}}], 
                  LineBox[{{-1, 0.13968859956588064`}, {
                    1, -0.05063597023964122}}], 
                  LineBox[{{-1, -0.8982073593785642}, {
                    1, -0.6391060653314244}}], 
                  LineBox[{{-1, -0.18925615877930188`}, {
                    1, 0.1761812199396526}}], 
                  LineBox[{{
                    1, 0.37427029174621984`}, {-0.8940390818994383, 1}}], 
                  LineBox[{{-1, -0.7704462664720254}, {
                    1, 0.23446823859943827`}}], 
                  LineBox[{{-1, -0.42635072269296403`}, {
                    1, -0.4643319742907013}}], 
                  LineBox[{{-1, -0.20444184494207618`}, \
{-0.41079041059752563`, -1}}], 
                  LineBox[{{0.5797940566401548, -1}, {
                    0.6230491296004488, 1}}], 
                  LineBox[{{-1, 0.11582139010867214`}, {
                    1, 0.3298428918871004}}], 
                  LineBox[{{-1, 0.8190115917759494}, {
                    1, 0.00684907817642491}}], 
                  LineBox[{{0.4854018322472009, -1}, {
                    0.8709423416634501, 1}}], 
                  LineBox[{{-1, 0.32877164007572957`}, {
                    0.10339268115610237`, 1}}], 
                  LineBox[{{0.2410068699262958, -1}, {
                    0.0917810012573523, 1}}], 
                  LineBox[{{
                    0.10951172616287116`, -1}, {-0.8959209225868919, 1}}], 
                  LineBox[{{-1, -0.050977170723748064`}, {
                    1, 0.36089593330086356`}}], 
                  LineBox[{{-1, 0.7277381651242225}, {
                    0.4935891692756773, -1}}], 
                  LineBox[{{1, 0.295617408483648}, {-0.5695481045828523, 1}}],
                   LineBox[{{
                    1, 0.49908531045611476`}, {-0.7623626025623025, -1}}], 
                  LineBox[{{0.2226382946268513, -1}, {
                    0.7885338554081898, 1}}], 
                  LineBox[{{-1, 0.0715675311863979}, {
                    1, 0.31131960514382956`}}], 
                  LineBox[{{-1, 0.13660348160445063`}, {
                    0.11929347454494546`, 1}}], 
                  LineBox[{{
                    1, 0.5765290622923254}, {-0.21408894419399616`, -1}}], 
                  LineBox[{{-1, 0.5888397951177755}, {
                    0.6018803855075042, -1}}], 
                  LineBox[{{-1, -0.022909237647963234`}, {-0.5227154615457204,
                     1}}], LineBox[{{-1, -0.40692164581392354`}, {
                    0.13885698559275256`, -1}}], 
                  LineBox[{{-1, 0.9641000641501223}, {
                    1, -0.35732453079295623`}}], 
                  LineBox[{{1, -0.9567480013563096}, {
                    0.9299889723095617, -1}}], 
                  LineBox[{{-1, -0.38119438194641925`}, {
                    1, 0.537969733416678}}], 
                  LineBox[{{-0.8018562554066488, -1}, {-0.6492828144563286, 
                    1}}], LineBox[{{-1, 0.6723880913116297}, {
                    1, -0.7989837421235778}}], 
                  LineBox[{{-1, 0.9725654616146868}, {
                    1, -0.05896043509208918}}], 
                  LineBox[{{-1, -0.5013897380305472}, {
                    1, -0.6654095802079958}}], 
                  LineBox[{{1, -0.470379784597826}, {
                    0.24318755802794992`, -1}}], 
                  LineBox[{{-1, 0.3702328278369702}, {
                    1, -0.1592383233258704}}], 
                  LineBox[{{-1, -0.9096644551636262}, {
                    0.479858279799278, 1}}], 
                  LineBox[{{-1, -0.5675434736681256}, {
                    1, -0.8621532313351962}}], 
                  LineBox[{{-1, 0.4884906403016136}, {
                    1, 0.28581549752080515`}}], 
                  LineBox[{{
                    1, 0.925783371919276}, {-0.5060935192092021, -1}}], 
                  LineBox[{{-1, 0.032457284898073605`}, {
                    1, 0.7718075801156441}}], 
                  LineBox[{{-1, -0.27003242128981736`}, {
                    0.8885221496609612, -1}}], 
                  LineBox[{{-1, -0.08707900111293629}, {
                    1, -0.012359582602331642`}}], 
                  LineBox[{{-1, -0.9067911242205731}, {
                    1, -0.314113989104757}}], 
                  LineBox[{{
                    0.7660694717340899, -1}, {-0.19991366468641872`, 1}}],
[truncated: 3,963,955 more chars]
